# Supplementary material for: SHOOT GROWTH1 Maintains Arabidopsis Epigenomes by Regulating IBM1
Source: PLoS One. 2014 Jan 3;9(1):e84687. doi: 10.1371/journal.pone.0084687 (PMC3880313; doi:10.1371/journal.pone.0084687)
Supplement: File S2 — Contains: Table S1. Sequencing statistics. Table S2. Bisulfite sequencing statistics. Data were obtained by the bismark methylation extractor software. Table S3. List of genes differentially CHG enriched by at least a factor 2 in sg1-1 compared to Col-0. The ratios between the number of reads containing methylated cytosines and the total number of reads per gene is indicated. The data correspond to the mean from two different biological replicates for both Col-0 and sg1-1. Hyper- and hypomethylated genes are listed. Genes selected to analyze both CHG methylation and H3K9 enrichment within genes bodies (Figures 3 and 5) are indicated in red. Table S4. Members of the RdDM pathway with a CHG-methylation status affected in sg1-1. Table S5. List of oligos used in this study. (XLSX) [file pone.0084687.s002.xlsx]

## Sheet: Table S1
Table S1
Bisulfite sequencing statistics
Samples	Col-0_1	Col-0_2	sg1_1	sg1_2
Pair End Reads	25422407	23813396	22641169	21890541
Depth	31.9	30.95	29.11	28.17
Convertion Rate	99.51	99.55	99.79	99.52
Total number of C's analysed	481539928	453918623	437770192	420430545
Total methylated C's	44698738	29653618	33329861	35819921
Error rate	0.0049	0.0045	0.0021	0.0048
Col_1	Col-0 methylome sequencing; biological replicate #1
Col_2	Col-0 methylome sequencing; biological replicate #2
SG1_1	sg1-1 mutant methylome sequencing; biological replicate #1
SG1_2	sg1-1 mutant methylome sequencing; biological replicate #2

## Sheet: Table S2
Table S2
Genome-wide counts
	CHG				CHH				CG
	OB		OT		OB		OT		OB		OT
Samples	Met	Unmet	Met	Unmet	Met	Unmet	Met	Unmet	Met	Unmet	Met	Unmet
Col_1	4288571	34939561	4247743	35745849	15603443	605112111	15348449	598983905	13078412	25713933	13361829	27574401
Col_2	2617563	30470899	2611879	30598256	10706440	598817042	10625031	591435251	8820386	22407107	8845258	22768656
SG1_1	4157618	30958463	4141075	31335591	9979414	563466562	9810937	553801414	9305433	24150516	9366804	25191049
SG1_2	4473577	28241229	4474948	28519181	12130347	545079942	11991848	538034945	9578635	21213635	9760856	21888251
Total OB+OT:
	Met	Unmet			Met	Unmet			Met	Unmet
Col_1	8536314	70685410			30951892	1204096016			26440241	53288334
Col_2	5229442	61069155			21331471	1190252293			17665644	45175763
SG1_1	8298693	62294054			19790351	1117267976			18672237	49341565
SG1_2	8948525	56760410			24122195	1083114887			19339491	43101886
Col_1	Col-0 methylome sequencing; biological replicate #1
Col_2	Col-0 methylome sequencing; biological replicate #2
SG1_1	sg1-1 mutant methylome sequencing; biological replicate #1
SG1_2	sg1-1 mutant methylome sequencing; biological replicate #2

## Sheet: Table S3
Table S3
	number of reads meth/total		q value t-test	ratio			number of reads meth/total		q value t-test	ratio
Gene#	Col-0	sg1-1		sg1/Col		Gene#	Col-0	sg1-1		Col/sg1
AT5G04290	0.00195419	0.425396	0.0212517	217.684		AT3G29375	0.00553342	0.00275981	0.00303281	2.005
AT3G53100	0.00218218	0.438185	0.020134	200.801		AT1G71040	0.00483562	0.00234576	0.0027417	2.06143
AT4G10940	0.000838223	0.155209	0.0438897	185.165		AT3G15570	0.00469284	0.00225218	0.00271896	2.08369
AT3G27130	0.00113086	0.186097	0.010338	164.563		AT3G28130	0.00383069	0.00183153	0.00202798	2.09152
AT1G13040	0.0027041	0.407095	0.0121559	150.547		AT5G66440	0.0023446	0.00110502	0.00138937	2.12177
AT5G35200	0.00361514	0.533185	0.00313071	147.487		AT2G02690	0.00337684	0.00159117	0.00174599	2.12223
AT5G36670	0.00312533	0.459947	0.0173064	147.168		AT4G26770	0.00686693	0.00319659	0.00378925	2.1482
AT5G53150	0.00335364	0.4887	0.0203166	145.722		AT5G64570	0.00474042	0.00216795	0.00276515	2.18659
AT4G15810	0.00286073	0.416589	0.0207076	145.623		AT4G18010	0.00358068	0.00161308	0.00204319	2.21978
AT2G19330	0.00239882	0.345609	0.0203395	144.074		AT5G12330	0.00421616	0.00185774	0.0023284	2.26951
AT2G24690	0.00310685	0.443962	0.00552346	142.898		AT3G48360	0.00464843	0.00204734	0.00282261	2.27047
AT2G17570	0.00217962	0.307898	0.0478192	141.262		AT4G25110	0.00597243	0.00259795	0.00343333	2.2989
AT2G33680	0.00272357	0.379131	0.0308212	139.204		AT2G01640	0.00527871	0.00229553	0.00324414	2.29956
AT5G25270	0.00362073	0.502962	0.0369949	138.912		AT2G34050	0.00411436	0.00176584	0.00244133	2.32997
AT1G10810	0.00247412	0.333155	0.0132774	134.656		AT2G14095	0.00565826	0.00236491	0.00330465	2.39259
AT2G19160	0.00343044	0.45959	0.0207924	133.974		AT2G42510	0.00484968	0.00201175	0.00275849	2.41067
AT1G08680	0.00312886	0.418024	0.0189762	133.603		AT5G52710	0.00547732	0.00226846	0.00278568	2.41456
AT2G04865	0.00307685	0.406645	0.0202636	132.163		AT5G53220	0.00524962	0.00214638	0.00295955	2.44581
AT4G22970	0.00312821	0.412473	0.0355735	131.856		AT3G51180	0.00707899	0.00289183	0.00465794	2.44793
AT2G16920	0.00421438	0.555055	0.0108639	131.705		AT4G11020	0.00717237	0.00290413	0.00398503	2.46971
AT2G04860	0.00338894	0.445799	0.0108392	131.545		AT1G07140	0.00501003	0.00201922	0.0028376	2.48117
AT4G29380	0.00351278	0.461626	0.0252735	131.413		AT1G44542	0.00947364	0.00378506	0.00591733	2.5029
AT2G17580	0.00354808	0.463234	0.0213254	130.559		AT4G32990	0.00449553	0.00177739	0.00260417	2.52929
AT3G19830	0.00279256	0.363982	0.0125191	130.34		AT3G13229	0.00502738	0.00194253	0.00326087	2.58806
AT2G04740	0.00402806	0.514896	0.0142025	127.827		AT3G50480	0.0231446	0.00884385	0.0155521	2.61703
AT1G32810	0.00427579	0.538028	0.011103	125.831		AT5G04370	0.00598678	0.00228711	0.0035356	2.61761
AT5G14650	0.00321091	0.402747	0.0057122	125.431		AT4G31620	0.00445929	0.00169484	0.00307091	2.6311
AT4G02150	0.00255705	0.317246	0.00471837	124.067		AT5G45420	0.00483129	0.00182923	0.00328784	2.64116
AT5G08480	0.00200996	0.243493	0.00683797	121.143		AT3G11580	0.00312717	0.00118241	0.00188218	2.64473
AT1G07970	0.00334536	0.402707	0.008933	120.378		AT2G47280	0.0039673	0.00149332	0.00256326	2.65669
AT1G63490	0.00379626	0.456902	0.0162764	120.356		AT5G62070	0.00498755	0.00187655	0.00336541	2.65783
AT2G31260	0.00361446	0.43286	0.00224859	119.758		AT2G16970	0.0197059	0.00732371	0.0128308	2.69069
AT5G27240	0.00301085	0.359536	0.0348418	119.413		AT1G23510	0.00467314	0.00164117	0.00306856	2.84744
AT4G36120	0.00321013	0.376075	0.00494648	117.153		AT1G36960	0.191523	0.0670498	0.124771	2.85643
AT2G28520	0.0033525	0.388654	0.0194712	115.93		AT1G29930	0.00614488	0.00213416	0.00417361	2.87929
AT5G27970	0.00430119	0.495111	0.0118537	115.11		AT5G20900	0.00451104	0.00154474	0.00271719	2.92026
AT3G24982	0.00329765	0.376974	0.03068	114.316		AT3G50880	0.00509878	0.00172939	0.00349287	2.94832
AT3G12980	0.00475537	0.542607	0.0237562	114.104		AT2G46430	0.00382279	0.00127039	0.00270964	3.00914
AT5G38470	0.00346568	0.394753	0.0224198	113.903		AT5G14920	0.00559323	0.00177925	0.0038235	3.14358
AT2G04390	0.00148368	0.168636	0.0203287	113.661		AT4G25630	0.0047933	0.0015093	0.00344261	3.17584
AT5G26570	0.00279296	0.316732	0.016004	113.404		AT4G08730	0.00500373	0.00155608	0.00371587	3.2156
AT3G43610	0.0045395	0.513205	0.00533143	113.053		AT5G03050	0.00720155	0.00210765	0.00539434	3.41686
AT1G01040	0.00385541	0.435261	0.00235102	112.896		AT3G20310	0.00727132	0.00210546	0.00479681	3.45355
AT3G44190	0.00237419	0.267488	0.0111537	112.665		AT2G06925	0.00772804	0.00218458	0.00585735	3.53754
AT5G44800	0.00358224	0.403531	0.0198066	112.648		AT5G10190	0.00404941	0.00112807	0.00320244	3.58967
AT5G26160	0.00357547	0.401716	0.0034327	112.353		AT2G07756	0.0316625	0.00808366	0.024753	3.91685
AT5G07980	0.00342127	0.384084	0.0274627	112.263		AT1G52140	0.00857552	0.0021854	0.00629115	3.92401
AT3G22520	0.00260596	0.290125	0.024432	111.331		AT3G62410	0.00590873	0.00147932	0.00488468	3.99422
AT3G60240	0.00451301	0.501219	0.00511946	111.061		AT4G29690	0.00483117	0.00119367	0.00345376	4.04734
AT3G03305	0.00215964	0.239482	0.0155632	110.89		AT4G35490	0.00490028	0.00117363	0.00379157	4.17531
AT4G24200	0.0048206	0.530131	0.0179288	109.972		AT2G20100	0.0063208	0.00147449	0.0053834	4.28677
AT2G30700	0.002498	0.272809	0.0297288	109.211		AT1G09410	0.0053701	0.00122964	0.00453962	4.3672
AT1G58250	0.00427627	0.466483	0.0213269	109.087		AT5G15330	0.00368709	0.000826012	0.00304467	4.46373
AT4G13430	0.00421406	0.459649	0.02226	109.075		AT5G63510	0.00673378	0.00149243	0.00549914	4.51196
AT4G21100	0.00489881	0.533684	0.0158326	108.942		AT1G27410	0.00535297	0.0011646	0.00445008	4.59641
AT2G17930	0.00426121	0.461727	0.00728821	108.356		AT5G17090	0.00560823	0.00121613	0.00474477	4.61153
AT5G41940	0.00475716	0.513867	0.00889536	108.02		AT2G40670	0.0076014	0.00164215	0.00641423	4.62894
AT5G18620	0.0022998	0.248368	0.010326	107.996		AT1G59590	0.0051079	0.00108293	0.00412333	4.71675
AT4G34080	0.00380283	0.409098	0.0369067	107.577		AT5G17110	0.006867	0.00145036	0.00548998	4.73468
AT1G55970	0.0038001	0.408454	0.00549473	107.485		AT5G18870	0.00638683	0.00132398	0.00458812	4.82398
AT1G61640	0.00221962	0.236722	0.0099105	106.65		AT1G65000	0.00572846	0.00117399	0.00466695	4.87948
AT4G31060	0.00333066	0.35452	0.0134453	106.441		AT5G27460	0.00507479	0.00103759	0.00401306	4.89092
AT1G06900	0.00273409	0.289722	0.0105698	105.967		AT3G28890	0.00596393	0.0012081	0.004559	4.93663
AT5G01950	0.00413389	0.437247	0.00409242	105.771		AT2G22100	0.00617592	0.00120466	0.00530086	5.12668
AT2G24530	0.00495044	0.521638	0.00503395	105.372		AT4G30040	0.00770542	0.00148153	0.00583271	5.20099
AT1G03910	0.00349151	0.367692	0.023974	105.31		AT5G23750	0.00572597	0.000988551	0.00476954	5.79229
AT1G36990	0.00415568	0.437215	0.0314134	105.209		AT5G51030	0.006912	0.00117737	0.00618823	5.8707
AT2G02410	0.00170595	0.178754	0.00599059	104.783		AT5G04960	0.00584678	0.000882244	0.00435458	6.62717
AT4G11860	0.00441695	0.462622	0.0397682	104.738		AT5G51940	0.00799577	0.000716332	0.00658016	11.1621
AT4G32760	0.00412809	0.430685	0.0132124	104.331		AT4G21860	0.0046469	0.0003663	0.00401574	12.686
AT4G32850	0.00398847	0.41548	0.0177927	104.17		AT5G04010	0.00928604	0.000649351	0.00969305	14.3005
AT5G06220	0.00284521	0.295744	0.0159015	103.944		AT3G43402	0.117841	0.00769231	0.116279	15.3193
AT2G46020	0.00444136	0.461613	0.0261057	103.935		AT1G23010	0.00504291	0.000306748	0.00469208	16.4399
AT4G08790	0.00389381	0.403106	0.0155882	103.525
AT3G17850	0.00370137	0.383016	0.00639168	103.479
AT4G33630	0.00310171	0.320062	0.0400514	103.189
AT3G14120	0.00460597	0.472442	0.0102537	102.572
AT4G05420	0.00452	0.463529	0.0239907	102.551
AT3G61690	0.00393977	0.401921	0.0365049	102.016
AT4G16310	0.00447002	0.455642	0.0284991	101.933
AT1G48950	0.00293607	0.299187	0.0132774	101.901
AT4G11380	0.00488804	0.497831	0.0117293	101.847
AT4G28470	0.0045486	0.462868	0.0388917	101.761
AT2G32415	0.00346422	0.351696	0.0178525	101.522
AT3G28150	0.00227406	0.230179	0.00787704	101.219
AT3G21290	0.00486515	0.492258	0.0125191	101.181
AT3G12360	0.00441186	0.446165	0.00673284	101.129
AT5G49580	0.00472394	0.475516	0.00610517	100.661
AT2G21300	0.00437706	0.44009	0.0136012	100.545
AT4G12770	0.00401827	0.403281	0.00708756	100.362
AT2G19120	0.00320437	0.321173	0.00414294	100.23
AT1G50730	0.00275	0.275281	0.0409262	100.102
AT5G19620	0.00296872	0.296585	0.0321821	99.9033
AT1G27750	0.0048765	0.486156	0.0135089	99.6937
AT5G63930	0.00451664	0.449817	0.0115349	99.5909
AT5G54310	0.00274375	0.27291	0.00494648	99.4662
AT4G31570	0.00437942	0.435525	0.0272664	99.448
AT3G24320	0.00456019	0.453462	0.0220402	99.4391
AT5G40440	0.00248118	0.246724	0.0220942	99.4382
AT3G14172	0.00376895	0.374401	0.0207076	99.3382
AT1G27850	0.00421247	0.415645	0.0118285	98.67
AT1G29350	0.0036938	0.36373	0.00503395	98.4702
AT3G50910	0.0030187	0.296189	0.04995	98.118
AT5G13010	0.00418086	0.40982	0.0086606	98.0228
AT5G48120	0.0036448	0.357206	0.0132396	98.0041
AT1G35220	0.00470174	0.45906	0.00552346	97.636
AT3G24430	0.00320937	0.313182	0.00454421	97.5834
AT5G28740	0.00516868	0.502822	0.0150025	97.2823
AT4G15850	0.00446577	0.433935	0.00408682	97.1691
AT3G55030	0.000423012	0.0410939	0.0450074	97.146
AT4G08170	0.00378509	0.367572	0.0116088	97.1103
AT5G10370	0.00366423	0.355038	0.0163164	96.8927
AT2G25560	0.00512665	0.492949	0.00787704	96.1541
AT2G13370	0.0037914	0.36445	0.0106554	96.1254
AT1G18950	0.00410187	0.394257	0.0173928	96.1163
AT5G13980	0.00517653	0.497331	0.0217633	96.0742
AT2G16485	0.00412464	0.395761	0.0345083	95.9504
AT3G17750	0.00468948	0.449883	0.0125142	95.9344
AT3G23590	0.00391318	0.374517	0.01233	95.7066
AT3G56410	0.00347382	0.332275	0.038381	95.6511
AT5G28530	0.00374702	0.358365	0.0385648	95.64
AT4G15020	0.00352084	0.335665	0.0123048	95.3367
AT5G27640	0.00518217	0.493671	0.00873123	95.2634
AT4G08920	0.0031768	0.302594	0.00889536	95.2512
AT4G32820	0.00464894	0.442721	0.0125002	95.2306
AT3G16270	0.00409448	0.38975	0.0300572	95.189
AT4G10570	0.0036365	0.3456	0.00501781	95.0364
AT2G17140	0.00337003	0.319964	0.0300948	94.9439
AT4G16120	0.00424563	0.402759	0.0447458	94.8644
AT5G35970	0.00362492	0.343822	0.0233367	94.8493
AT4G12780	0.00446293	0.423254	0.0255247	94.8376
AT1G36280	0.00368539	0.349288	0.0057122	94.7765
AT5G20730	0.00439834	0.41684	0.00309519	94.7722
AT1G48580	0.00284107	0.269193	0.0449625	94.7503
AT3G22220	0.0031948	0.302347	0.0409349	94.6372
AT5G12400	0.00484888	0.456189	0.0221448	94.0813
AT5G16120	0.00392468	0.368811	0.0198066	93.9724
AT2G26890	0.00472098	0.443326	0.00546735	93.9056
AT3G42050	0.00508636	0.477479	0.0153509	93.8743
AT1G21580	0.00437269	0.410148	0.00713592	93.7976
AT5G19390	0.00317233	0.297451	0.00876549	93.7639
AT5G13530	0.00346998	0.325124	0.0283148	93.696
AT5G05560	0.00434379	0.406921	0.00546249	93.6786
AT5G02860	0.00287233	0.268883	0.00409242	93.6114
AT2G28450	0.00437736	0.408143	0.0281139	93.2395
AT3G02260	0.0045828	0.426945	0.0202604	93.1625
AT1G76580	0.00378139	0.350872	0.0224123	92.7892
AT1G51600	0.00465119	0.43156	0.00456946	92.7847
AT5G41360	0.00352507	0.327065	0.0108392	92.7825
AT5G44510	0.00486833	0.451678	0.0270263	92.7787
AT2G27950	0.00376292	0.348851	0.00309519	92.7074
AT3G22270	0.00435781	0.403788	0.0142025	92.6584
AT5G35790	0.004408	0.408301	0.00728821	92.6274
AT3G57140	0.00219239	0.202976	0.00826861	92.5824
AT3G55020	0.00385651	0.355475	0.0132774	92.1753
AT3G04740	0.00408217	0.376203	0.0233367	92.1577
AT4G38240	0.003081	0.283359	0.0381336	91.9698
AT3G24880	0.00593878	0.544661	0.00639168	91.7126
AT3G63070	0.00398528	0.36536	0.00454421	91.6774
AT3G45880	0.00381565	0.34944	0.0229963	91.5808
AT1G76950	0.00414442	0.379104	0.00553088	91.4733
AT1G03060	0.00460684	0.421363	0.0216289	91.4647
AT1G60200	0.00413205	0.377192	0.0139791	91.2845
AT3G26720	0.00432473	0.394774	0.0126834	91.2829
AT3G12590	0.00518877	0.472875	0.00121494	91.1345
AT3G57300	0.00537118	0.488669	0.00542713	90.9798
AT1G59750	0.00320641	0.291617	0.0300564	90.9482
AT4G11800	0.00451233	0.408822	0.016004	90.6011
AT1G49630	0.0048648	0.440403	0.0178991	90.5284
AT3G03740	0.00357347	0.32349	0.0155882	90.5256
AT2G06000	0.00252504	0.228556	0.00663599	90.5158
AT3G18290	0.00405935	0.367319	0.0246943	90.487
AT3G19360	0.00443019	0.400657	0.00622168	90.4379
AT5G35740	0.00298899	0.269393	0.00728821	90.1286
AT3G05130	0.00282519	0.254207	0.0327641	89.9787
AT2G04660	0.00437655	0.392473	0.00944212	89.6762
AT1G30240	0.00329749	0.295646	0.00503395	89.6577
AT4G33760	0.00265671	0.237083	0.028126	89.2394
AT4G09680	0.00429714	0.383464	0.0197863	89.2371
AT3G45750	0.00398975	0.3555	0.0105384	89.1032
AT5G02310	0.00431877	0.382207	0.0063876	88.4991
AT3G43240	0.00505789	0.447264	0.0116721	88.429
AT4G11270	0.00430028	0.380114	0.0220402	88.3928
AT5G64000	0.00157035	0.138807	0.0219263	88.3926
AT4G13350	0.00472173	0.417173	0.0147402	88.3518
AT3G22790	0.00458476	0.404425	0.016638	88.2107
AT4G02660	0.00465763	0.409858	0.0147054	87.9973
AT4G16280	0.0041408	0.364137	0.028833	87.939
AT3G54840	0.00340285	0.298647	0.0194294	87.7638
AT2G23380	0.00446773	0.391764	0.00755277	87.6875
AT1G18470	0.00319544	0.280192	0.0186956	87.6849
AT3G48530	0.00303743	0.266197	0.0252735	87.6389
AT4G01020	0.00387039	0.339157	0.00928177	87.6287
AT1G70320	0.00436182	0.381174	0.0221448	87.3886
AT3G06530	0.00414891	0.361991	0.0137756	87.2497
AT5G28850	0.00437712	0.381583	0.0112957	87.1766
AT1G55860	0.00496178	0.432433	0.024567	87.1527
AT5G23630	0.00436006	0.379628	0.00910342	87.0693
AT4G02560	0.00414995	0.360507	0.0139791	86.8701
AT2G22125	0.004265	0.370095	0.0168435	86.7751
AT3G53240	0.00480968	0.417136	0.025975	86.7284
AT1G48520	0.00350757	0.304046	0.0303331	86.6829
AT4G00060	0.00462841	0.401052	0.00775285	86.65
AT2G45910	0.00428425	0.371019	0.030927	86.6007
AT2G22010	0.00409126	0.354198	0.00683797	86.5744
AT1G27520	0.00388289	0.336144	0.0191539	86.5707
AT4G13550	0.00419448	0.362789	0.00727553	86.4921
AT1G58060	0.00478493	0.413769	0.00546249	86.4735
AT5G20930	0.0031258	0.270121	0.0150676	86.4168
AT2G28290	0.0050102	0.432754	0.0108639	86.3745
AT5G16270	0.00469021	0.404595	0.0289187	86.2637
AT2G03150	0.00427225	0.367614	0.00326071	86.0469
AT2G19170	0.00509289	0.43793	0.0140027	85.9885
AT5G22450	0.00440698	0.378831	0.0125191	85.9617
AT2G26780	0.00443348	0.381052	0.00542713	85.9488
AT3G14270	0.00451203	0.387552	0.0179997	85.8929
AT4G30100	0.00465497	0.399453	0.0388917	85.8121
AT4G13020	0.00209245	0.179259	0.0323046	85.6692
AT5G08080	0.00178809	0.153179	0.025023	85.6663
AT4G03550	0.00444978	0.381135	0.0435362	85.6525
AT1G13980	0.00385113	0.329708	0.0136627	85.6133
AT3G10160	0.00364997	0.312094	0.0443687	85.5058
AT5G36740	0.00497118	0.424675	0.0112941	85.4274
AT1G30330	0.00434045	0.370181	0.00546249	85.2865
AT3G19170	0.00391114	0.333412	0.00552346	85.2467
AT5G24350	0.00488318	0.415621	0.00651713	85.1129
AT2G19390	0.0050108	0.425581	0.00479455	84.9326
AT2G04650	0.00290606	0.246435	0.0133262	84.8006
AT5G42950	0.00473358	0.401067	0.0110278	84.728
AT2G20050	0.00441295	0.373557	0.00503395	84.6502
AT4G29910	0.00482391	0.407838	0.0135553	84.5451
AT3G18100	0.00376041	0.317709	0.00111825	84.4879
AT3G43300	0.00528657	0.446298	0.00642437	84.421
AT2G32850	0.00454969	0.383943	0.0339401	84.3888
AT5G16840	0.00560267	0.472712	0.00309519	84.3727
AT1G08450	0.00465574	0.391586	0.014323	84.1083
AT3G29160	0.0040784	0.342864	0.0159623	84.0683
AT4G02030	0.00445091	0.374047	0.0305537	84.0383
AT1G15020	0.00444967	0.373858	0.00812143	84.0192
AT1G43850	0.00354817	0.29802	0.023974	83.9927
AT5G16630	0.00398382	0.333794	0.0389635	83.7873
AT1G28420	0.00368607	0.308279	0.00761917	83.6335
AT5G15680	0.00510979	0.426909	0.0216332	83.5473
AT3G13225	0.00509777	0.425687	0.00873123	83.5045
AT2G24120	0.00447223	0.373306	0.0346758	83.472
AT5G47480	0.00293491	0.244785	0.0456929	83.4044
AT4G03390	0.00412897	0.344355	0.00479455	83.3999
AT4G17616	0.00460426	0.383973	0.0311035	83.3952
AT5G35930	0.00461704	0.38449	0.010338	83.2761
AT3G55160	0.00632002	0.526047	0.0154162	83.235
AT5G56130	0.00469235	0.390177	0.0157559	83.1516
AT1G08410	0.00380081	0.315938	0.0214011	83.1238
AT2G23945	0.00594423	0.492733	0.00651713	82.8927
AT4G21670	0.00455257	0.377001	0.0301186	82.8107
AT3G24870	0.00551222	0.455503	0.00780691	82.6351
AT5G23110	0.00482651	0.39844	0.000357467	82.5525
AT3G06290	0.00327129	0.270052	0.00309519	82.5521
AT2G29190	0.00366525	0.302108	0.031777	82.4249
AT3G27260	0.00600117	0.494159	0.0384225	82.3438
AT4G00040	0.00281201	0.231513	0.0295966	82.3302
AT5G22340	0.00301504	0.248206	0.033125	82.3226
AT4G00450	0.00469861	0.386551	0.0155882	82.2692
AT4G35830	0.00341451	0.280697	0.00864669	82.2071
AT5G47690	0.0041938	0.34465	0.0135089	82.1808
AT5G47020	0.00371299	0.305124	0.00479455	82.1774
AT3G33530	0.00464518	0.381665	0.0219011	82.1637
AT3G50370	0.00480453	0.394664	0.0378202	82.1441
AT5G15700	0.00317925	0.260936	0.0120805	82.0746
AT4G28910	0.00457625	0.37545	0.0417535	82.043
AT3G54280	0.00451512	0.370297	0.0143822	82.0127
AT5G37860	0.00176415	0.144676	0.0475143	82.0087
AT3G24530	0.00435457	0.356781	0.0410069	81.9326
AT4G16340	0.00426756	0.349633	0.0112607	81.928
AT4G29790	0.00413647	0.338108	0.0453131	81.7381
AT1G79000	0.00427215	0.349041	0.0153125	81.7014
AT3G56408	0.00370815	0.302827	0.0391356	81.6651
AT5G32470	0.00337936	0.275062	0.0135089	81.3947
AT3G24090	0.00335273	0.272703	0.00728821	81.3376
AT1G24706	0.00475143	0.386461	0.0183971	81.3357
AT4G19490	0.00445182	0.361792	0.0153074	81.2683
AT2G43040	0.00313182	0.254514	0.00309519	81.2673
AT5G55400	0.00423511	0.343946	0.0158326	81.2129
AT4G08320	0.00524477	0.42573	0.0156436	81.1722
AT2G27980	0.00401292	0.325205	0.0321821	81.0396
AT1G77300	0.00519704	0.420951	0.00826096	80.9982
AT2G47390	0.00429652	0.347403	0.0344731	80.8567
AT3G11760	0.00482838	0.389718	0.0266678	80.714
AT1G55325	0.00502703	0.405666	0.0132784	80.697
AT3G44530	0.00436511	0.351992	0.0132543	80.6378
AT2G31960	0.00401529	0.322942	0.0108392	80.4281
AT3G59770	0.00503289	0.404426	0.0303331	80.3565
AT1G67120	0.00473618	0.379558	0.0260203	80.1401
AT3G06400	0.00392122	0.314238	0.0129929	80.1378
AT4G17140	0.00443617	0.35536	0.0357298	80.1051
AT1G58220	0.00520264	0.41673	0.0474055	80.0996
AT3G08850	0.00554553	0.44416	0.0203375	80.0933
AT3G14790	0.00343079	0.27478	0.0367055	80.0923
AT3G22170	0.00473926	0.379568	0.00889536	80.09
AT1G74350	0.00480904	0.385113	0.00546735	80.081
AT4G09630	0.00332783	0.266396	0.0460645	80.0508
AT3G01460	0.00487385	0.390147	0.00826096	80.0491
AT1G34300	0.00482062	0.385691	0.0258626	80.0086
AT1G63700	0.0043734	0.349739	0.0234076	79.9696
AT5G40740	0.00387962	0.309858	0.0239011	79.8681
AT3G46920	0.00451752	0.360737	0.0207076	79.8528
AT4G01370	0.00256889	0.205046	0.0155882	79.8191
AT5G58760	0.00343197	0.273911	0.0373865	79.8115
AT2G20320	0.00512098	0.407624	0.0270635	79.5988
AT1G68000	0.00363565	0.289185	0.0150676	79.5414
AT2G19940	0.00416924	0.331623	0.016289	79.5403
AT4G32620	0.00501777	0.398971	0.0194394	79.5115
AT2G18940	0.0039381	0.312956	0.0171096	79.4689
AT3G28480	0.00324392	0.257631	0.0174844	79.4195
AT2G20580	0.00311493	0.247336	0.040647	79.4033
AT4G23040	0.00415226	0.329538	0.0459235	79.3635
AT3G29270	0.00374012	0.296789	0.0321498	79.3529
AT2G32970	0.00439025	0.348272	0.0155882	79.3284
AT4G26980	0.00288005	0.22845	0.0356427	79.3215
AT2G32250	0.00434266	0.344436	0.0152779	79.3144
AT4G20940	0.0046666	0.369747	0.00599059	79.2327
AT4G01810	0.00523379	0.414489	0.00546675	79.1948
AT3G60510	0.00290724	0.230116	0.0239973	79.1528
AT5G27030	0.00360748	0.285398	0.0150676	79.1129
AT5G45290	0.00378378	0.299203	0.00610517	79.0752
AT2G19090	0.00471428	0.372491	0.00552346	79.0133
AT3G62900	0.00574472	0.453554	0.0165732	78.9514
AT1G22060	0.00523053	0.412119	0.00447828	78.791
AT4G11840	0.00306124	0.241144	0.0377245	78.7732
AT3G17440	0.00332912	0.262016	0.00482579	78.7042
AT1G45248	0.00427202	0.336028	0.0412831	78.6577
AT1G64570	0.00536534	0.421533	0.046819	78.566
AT5G45900	0.0047997	0.376015	0.0132774	78.3414
AT2G14740	0.00408268	0.319539	0.0385378	78.2671
AT2G06210	0.00455095	0.356121	0.016004	78.2519
AT1G55350	0.00426042	0.332859	0.0202604	78.1281
AT1G08060	0.00513673	0.401181	0.005871	78.1005
AT3G44340	0.00384095	0.299938	0.0347915	78.0895
AT2G04235	0.00413574	0.322728	0.0140428	78.0339
AT2G05120	0.00427778	0.333741	0.00699993	78.0174
AT4G27040	0.00449939	0.350849	0.0134453	77.9769
AT1G50030	0.00484513	0.376996	0.00408682	77.8094
AT1G48120	0.00441879	0.343505	0.0268792	77.7373
AT5G37475	0.00295479	0.229683	0.00990208	77.7326
AT5G25060	0.0037528	0.291603	0.0261313	77.7027
AT3G26560	0.00492289	0.382408	0.0198066	77.6797
AT4G03200	0.00470296	0.364667	0.0139791	77.54
AT5G08560	0.0045187	0.350339	0.00906519	77.531
AT3G05040	0.00465908	0.361109	0.0140935	77.5066
AT1G18900	0.00383105	0.296845	0.0129746	77.484
AT1G32490	0.00428032	0.331634	0.0179102	77.4787
AT5G58040	0.00435012	0.337	0.0142025	77.4692
AT3G25530	0.00390757	0.302307	0.00610517	77.3645
AT3G07100	0.00543191	0.420072	0.00552346	77.3341
AT4G39080	0.00378829	0.292917	0.0428339	77.3218
AT3G11960	0.00433188	0.334548	0.0287177	77.2293
AT1G68720	0.00481505	0.370724	0.0478067	76.9928
AT2G25180	0.00527393	0.405916	0.00419833	76.9666
AT1G36160	0.00558693	0.429924	0.00734511	76.9516
AT1G63020	0.00447379	0.343628	0.0265144	76.8091
AT2G01130	0.00458955	0.352229	0.040365	76.7458
AT3G59760	0.00221415	0.169914	0.0274938	76.7401
AT1G14850	0.00588804	0.451824	0.0252735	76.7359
AT3G46220	0.00383651	0.294277	0.0223314	76.7044
AT3G45090	0.00381651	0.292716	0.0329541	76.6973
AT4G03230	0.00501384	0.384271	0.0147942	76.642
AT1G35660	0.00340621	0.260865	0.0085543	76.585
AT2G28070	0.00450563	0.345058	0.0059029	76.5836
AT4G39420	0.00499228	0.382302	0.0384225	76.5786
AT1G75560	0.00338836	0.259437	0.0353863	76.5671
AT2G31820	0.00460404	0.352471	0.0206496	76.5568
AT3G42950	0.00417868	0.31937	0.0207122	76.4286
AT1G22770	0.00505344	0.385336	0.0208052	76.2522
AT4G32700	0.00454971	0.346858	0.0422949	76.2375
AT4G04880	0.00332419	0.253345	0.0221448	76.2127
AT2G01740	0.00239253	0.181872	0.0449636	76.0165
AT1G59990	0.00333614	0.25337	0.0150025	75.947
AT3G54100	0.00397422	0.301611	0.0311223	75.892
AT5G28350	0.005467	0.414705	0.01977	75.856
AT3G50380	0.00451312	0.342336	0.00408682	75.8534
AT5G22780	0.00430601	0.326393	0.026828	75.7996
AT5G35080	0.00331673	0.251306	0.0188173	75.7692
AT3G05380	0.00516125	0.390992	0.0177605	75.7553
AT5G23080	0.00379797	0.287653	0.00826861	75.7386
AT1G45160	0.00443645	0.335949	0.034907	75.7249
AT3G09790	0.00284332	0.215256	0.0180469	75.706
AT5G05970	0.00408768	0.308993	0.0116507	75.5913
AT3G44200	0.00380224	0.287337	0.0227163	75.5704
AT5G15540	0.00567744	0.429006	0.0183971	75.5632
AT1G09980	0.00348888	0.263157	0.00409242	75.4274
AT1G21640	0.00405872	0.306116	0.0217258	75.4219
AT3G06010	0.0054633	0.411211	0.0178844	75.2678
AT2G23740	0.00506601	0.38069	0.0302887	75.1459
AT1G49040	0.00490334	0.368197	0.00397676	75.0911
AT3G59890	0.00342929	0.256965	0.016545	74.9322
AT3G51840	0.00340105	0.254461	0.0118537	74.8184
AT2G03140	0.00638472	0.477536	0.0059029	74.7936
AT1G57700	0.00494101	0.369374	0.0437653	74.7569
AT5G42390	0.00412702	0.308382	0.00224859	74.7226
AT2G02750	0.00544119	0.406067	0.00599059	74.6283
AT5G18420	0.00511751	0.381842	0.00708756	74.6149
AT5G20660	0.00369546	0.275704	0.0389635	74.6061
AT4G08520	0.00314734	0.234743	0.0424267	74.5848
AT5G43900	0.00457176	0.340835	0.0159701	74.5521
AT1G61140	0.00463551	0.345579	0.010326	74.5504
AT1G55540	0.00383259	0.285692	0.0111373	74.5426
AT5G59980	0.00306325	0.22816	0.0295587	74.4831
AT3G06250	0.00405401	0.30189	0.0284894	74.4669
AT1G35530	0.00308036	0.229224	0.00830243	74.4147
AT4G35800	0.0049622	0.369014	0.0288291	74.365
AT2G37520	0.0044608	0.331568	0.00829857	74.3294
AT3G47890	0.00561361	0.417199	0.0234615	74.3193
AT2G28320	0.00526128	0.389996	0.0119806	74.1256
AT5G49840	0.00667032	0.493553	0.00610517	73.9923
AT4G38600	0.00407898	0.301458	0.00807172	73.9054
AT4G02510	0.00419897	0.310194	0.0297408	73.8738
AT2G07360	0.00489241	0.361243	0.0456929	73.8374
AT5G37340	0.00487117	0.359203	0.0121479	73.7405
AT1G77310	0.00515557	0.37985	0.0353557	73.6776
AT2G29140	0.00390296	0.287359	0.040841	73.6258
AT4G32440	0.00535972	0.394603	0.00553155	73.6238
AT4G04920	0.00468906	0.344963	0.00934572	73.5677
AT1G77810	0.00480196	0.3532	0.0377186	73.5534
AT4G10590	0.00603861	0.444097	0.020134	73.543
AT5G35750	0.00492892	0.362376	0.016004	73.5204
AT1G79950	0.00367136	0.269837	0.0480965	73.498
AT1G64960	0.00633807	0.465828	0.00649085	73.4968
AT1G59820	0.00505572	0.371538	0.0112957	73.4886
AT1G12000	0.00388058	0.284736	0.0323252	73.3747
AT4G24880	0.00396141	0.290393	0.0480965	73.3055
AT3G18380	0.00424728	0.311325	0.00949096	73.2997
AT2G19340	0.00348762	0.255637	0.0421099	73.2983
AT3G48870	0.00429866	0.314246	0.00354619	73.1032
AT5G24830	0.00382113	0.27895	0.0234774	73.0019
AT5G24740	0.00551558	0.402617	0.00825246	72.9963
AT2G20000	0.00466694	0.340642	0.00836552	72.9905
AT5G10020	0.0041177	0.300514	0.0130245	72.981
AT3G61480	0.00455712	0.331036	0.0257828	72.6415
AT5G16680	0.00440635	0.319847	0.0146494	72.5879
AT5G26742	0.00364181	0.264331	0.0359865	72.5821
AT5G55600	0.00418383	0.303662	0.00873123	72.58
AT5G42220	0.00523501	0.379938	0.00408682	72.5763
AT3G12010	0.003221	0.233014	0.00409242	72.3423
AT3G12012	0.003221	0.233014	0.00409242	72.3423
AT3G06920	0.00518808	0.374485	0.00928177	72.1819
AT5G07130	0.00383726	0.276694	0.0147402	72.1073
AT5G13960	0.00459206	0.330957	0.0133215	72.0715
AT5G40910	0.00505554	0.364322	0.00881535	72.0638
AT5G51660	0.00522148	0.376037	0.0208634	72.0174
AT1G05830	0.00371459	0.267486	0.0271365	72.0094
AT4G09020	0.00447561	0.322205	0.0300638	71.9914
AT4G04350	0.00465972	0.335403	0.0100643	71.9794
AT2G14720	0.00668039	0.480635	0.034907	71.9471
AT5G63940	0.00444688	0.319733	0.00537233	71.9006
AT1G30290	0.00452404	0.324914	0.0394696	71.8194
AT4G29000	0.00378428	0.271782	0.0339681	71.8187
AT5G45050	0.00337603	0.242438	0.0202604	71.8117
AT5G49430	0.00608537	0.435961	0.0196336	71.6408
AT5G55540	0.00399906	0.286495	0.0344028	71.6407
AT3G09090	0.00446731	0.319981	0.00774404	71.6271
AT1G03365	0.00437288	0.313047	0.0059029	71.5882
AT4G34430	0.00527053	0.377216	0.042829	71.5708
AT2G14120	0.0046207	0.329531	0.0206093	71.3163
AT5G18960	0.00443648	0.316247	0.00309519	71.2832
AT4G27010	0.00395989	0.282111	0.0138721	71.2421
AT2G20790	0.00475449	0.338477	0.0423578	71.1911
AT4G08310	0.00311476	0.2217	0.00552346	71.1772
AT1G20970	0.00392439	0.279028	0.00731477	71.1009
AT3G12480	0.00180717	0.128125	0.0129219	70.8983
AT1G16710	0.00526575	0.373328	0.010326	70.8974
AT2G19950	0.00397047	0.280919	0.0258204	70.752
AT3G14100	0.00471091	0.332666	0.00547345	70.6161
AT1G63740	0.00337459	0.238253	0.0270635	70.6021
AT1G61210	0.00479965	0.338804	0.026578	70.5893
AT4G11130	0.004648	0.327903	0.03201	70.5471
AT2G30800	0.00428149	0.301937	0.0287177	70.5215
AT1G14830	0.0038855	0.273428	0.0443242	70.3712
AT3G21430	0.00508262	0.357367	0.0288291	70.3115
AT2G01980	0.00293525	0.206264	0.0108392	70.2714
AT3G58510	0.00532966	0.374432	0.0421372	70.2544
AT1G20670	0.00311021	0.218358	0.00553088	70.2069
AT3G50590	0.00442442	0.310481	0.0129699	70.1745
AT1G45130	0.00405852	0.28464	0.0227799	70.1338
AT4G24680	0.0057697	0.404202	0.0132061	70.056
AT3G11964	0.0037257	0.26084	0.00309519	70.0111
AT4G04320	0.00439034	0.307332	0.00901098	70.002
AT1G72390	0.00375825	0.263072	0.0358502	69.9986
AT3G01320	0.00434897	0.304133	0.0221448	69.9322
AT3G45190	0.00484866	0.338936	0.00309519	69.903
AT2G33770	0.00370679	0.258971	0.00774404	69.864
AT2G28540	0.00540872	0.377669	0.0202099	69.826
AT2G35530	0.00446175	0.311205	0.00610517	69.7495
AT1G51720	0.00440303	0.305611	0.0111537	69.4092
AT3G28730	0.00417792	0.289967	0.0231465	69.4047
AT4G36080	0.00494886	0.342935	0.0270454	69.2958
AT5G05540	0.00304814	0.211213	0.0341332	69.2923
AT1G08592	0.00429837	0.297678	0.00759918	69.2538
AT5G23150	0.00617036	0.427051	0.00362254	69.2101
AT1G72650	0.00480374	0.332403	0.0188485	69.1966
AT5G19420	0.00326797	0.226086	0.0120805	69.1824
AT3G44850	0.00411972	0.284935	0.0484468	69.1637
AT3G63400	0.00458133	0.316417	0.021524	69.0666
AT4G09730	0.00590886	0.408074	0.0208158	69.0613
AT4G03260	0.0057678	0.397804	0.0459235	68.9698
AT1G72410	0.00547758	0.377409	0.039874	68.9007
AT5G06120	0.00490614	0.337951	0.0293693	68.8832
AT1G50750	0.00447093	0.307943	0.0259014	68.8766
AT1G16250	0.00269842	0.185476	0.0336669	68.7349
AT4G18120	0.00360416	0.247395	0.0116995	68.6416
AT4G31210	0.00516792	0.354716	0.0250492	68.6381
AT4G03090	0.00515428	0.353622	0.0270635	68.6074
AT5G45610	0.00388051	0.266181	0.0214543	68.5942
AT5G34940	0.00301958	0.206766	0.0478067	68.4752
AT2G27350	0.005105	0.349209	0.00552346	68.4053
AT5G03280	0.00438994	0.300275	0.00836552	68.4007
AT1G77550	0.00275537	0.188396	0.0094305	68.3742
AT4G11160	0.00512451	0.349478	0.0366504	68.1972
AT2G05250	0.00502225	0.34247	0.0260203	68.1905
AT1G70280	0.00428516	0.292112	0.0478067	68.1683
AT1G43690	0.00470341	0.3206	0.0110088	68.1633
AT1G65440	0.00481753	0.328281	0.0225088	68.143
AT2G04750	0.00541172	0.368724	0.0195642	68.1343
AT5G36700	0.00125313	0.0853024	0.0460221	68.0713
AT2G48160	0.00486524	0.331001	0.0133432	68.0338
AT3G15120	0.00446656	0.303716	0.0114528	67.9978
AT1G16270	0.00596826	0.405817	0.0428799	67.9958
AT1G27510	0.00369369	0.250994	0.0189145	67.9521
AT4G09980	0.00481584	0.327098	0.0250977	67.9211
AT2G15900	0.00380886	0.258601	0.0353676	67.8947
AT3G43920	0.00484912	0.329186	0.0188018	67.8857
AT4G17230	0.00483232	0.327975	0.00972349	67.8712
AT2G35160	0.0037979	0.25765	0.035519	67.8402
AT4G38440	0.00549884	0.372689	0.0111537	67.776
AT3G50110	0.00462572	0.313507	0.0215516	67.7746
AT4G19080	0.0058294	0.394932	0.00408682	67.7484
AT3G19190	0.00416844	0.282369	0.00650701	67.7398
AT5G19690	0.00426656	0.288753	0.00354619	67.6782
AT5G26850	0.00407489	0.275713	0.0208052	67.6614
AT2G05830	0.00460785	0.310711	0.0155515	67.4308
AT2G21390	0.00469327	0.316274	0.0449636	67.3888
AT5G42480	0.00342811	0.230904	0.0216729	67.356
AT2G02560	0.00527327	0.355022	0.00930583	67.3248
AT5G41490	0.00414456	0.278859	0.00812143	67.2831
AT2G26270	0.0032006	0.215292	0.00610517	67.266
AT1G65810	0.00354765	0.238525	0.0193229	67.2347
AT5G20490	0.0045567	0.305766	0.00926627	67.1025
AT5G03650	0.0037528	0.251697	0.0158692	67.0692
AT5G66950	0.00424191	0.284458	0.00728821	67.059
AT5G26910	0.00408171	0.273704	0.0156776	67.0561
AT4G08480	0.00483398	0.323917	0.030614	67.0083
AT2G26910	0.00497412	0.333145	0.00309519	66.9756
AT1G54170	0.00360822	0.241567	0.038381	66.9491
AT1G04140	0.00488463	0.326693	0.00718808	66.8819
AT2G43250	0.00475224	0.317642	0.00775285	66.8405
AT3G53090	0.00560244	0.374382	0.0216961	66.8248
AT1G55590	0.00403289	0.269416	0.00753379	66.8047
AT1G63640	0.00457198	0.305238	0.0333162	66.7628
AT3G27000	0.0029255	0.195207	0.0120999	66.7261
AT3G42640	0.00494295	0.32979	0.0156436	66.7193
AT4G19040	0.00427835	0.28517	0.010326	66.6543
AT3G54500	0.00370358	0.246824	0.0215808	66.6446
AT5G40480	0.00491566	0.327383	0.0138475	66.6
AT2G30530	0.00264343	0.17597	0.0329541	66.569
AT1G24120	0.00400931	0.266675	0.0135089	66.514
AT2G06990	0.00475394	0.315366	0.0144906	66.3377
AT2G37050	0.00438944	0.291182	0.00479455	66.3371
AT2G14170	0.00616172	0.408428	0.0216961	66.2847
AT1G48090	0.00497523	0.329771	0.0419424	66.2826
AT1G21630	0.00394296	0.261285	0.0289107	66.2663
AT4G08510	0.00558078	0.369764	0.0162583	66.2567
AT2G15530	0.00506152	0.335228	0.00847733	66.2305
AT1G67500	0.00370893	0.245228	0.0131473	66.1184
AT5G37830	0.00427438	0.282407	0.0421082	66.0697
AT5G58410	0.0047525	0.313629	0.00826861	65.9924
AT2G33435	0.00503102	0.3319	0.0184167	65.9707
AT2G35320	0.00416685	0.274873	0.030521	65.9668
AT4G10730	0.00543417	0.358426	0.00549924	65.9579
AT4G11670	0.00419151	0.276395	0.0375591	65.9417
AT5G04710	0.00307067	0.202459	0.0244111	65.933
AT2G48060	0.00458514	0.302264	0.0265499	65.9225
AT1G10820	0.00577403	0.380579	0.0414483	65.9122
AT4G09140	0.00628177	0.413678	0.0386497	65.8538
AT4G13720	0.00360355	0.23679	0.0181683	65.7102
AT1G52360	0.00419572	0.275694	0.0150047	65.7085
AT2G25850	0.00651779	0.428026	0.028833	65.6703
AT3G13060	0.00482875	0.317098	0.00573814	65.6687
AT3G16260	0.00388807	0.255277	0.0197919	65.6564
AT4G00900	0.00279129	0.183251	0.0159913	65.6509
AT1G08840	0.00431504	0.283232	0.0284207	65.6384
AT2G23460	0.00577705	0.37919	0.0150864	65.6372
AT1G70060	0.00536495	0.351893	0.0108639	65.5911
AT5G14950	0.00362867	0.237917	0.023974	65.566
AT1G11720	0.00360174	0.235856	0.0321719	65.4838
AT2G01690	0.00348376	0.227982	0.0111373	65.4414
AT3G29180	0.00395102	0.258325	0.0330127	65.3819
AT3G13061	0.00325875	0.212859	0.00503395	65.3192
AT5G13000	0.00468038	0.305599	0.0217324	65.2936
AT3G49990	0.00330142	0.215412	0.049915	65.2484
AT5G09950	0.00546546	0.35642	0.00409242	65.2133
AT1G29800	0.00334627	0.218078	0.0221448	65.1704
AT1G48490	0.00468977	0.305544	0.0114351	65.1512
AT5G08720	0.00234916	0.152982	0.0346758	65.1218
AT3G46960	0.00399603	0.260135	0.0433452	65.0984
AT3G08947	0.00606977	0.395024	0.00826861	65.0805
AT1G04510	0.00418118	0.27203	0.0101201	65.0605
AT5G35210	0.00626415	0.407415	0.0194397	65.0392
AT1G43620	0.00497283	0.32323	0.00699993	64.9992
AT3G23900	0.00335447	0.217947	0.00728821	64.9723
AT3G45420	0.00577554	0.375161	0.0201899	64.9568
AT5G37630	0.00411062	0.26677	0.0337252	64.8978
AT3G01350	0.00433686	0.281339	0.00542713	64.8715
AT3G20250	0.00363451	0.235677	0.0195639	64.8443
AT5G13480	0.00326642	0.211678	0.0202099	64.8043
AT5G04040	0.00266204	0.172432	0.0320402	64.7744
AT2G18720	0.00477009	0.308791	0.00542713	64.7348
AT1G11060	0.00529301	0.342588	0.0389196	64.7245
AT3G27530	0.00492238	0.318376	0.019568	64.6793
AT2G39580	0.00310504	0.200786	0.00414294	64.6647
AT1G05460	0.00398097	0.257366	0.00345829	64.649
AT1G47550	0.00492502	0.318122	0.00411083	64.5932
AT3G50240	0.00330448	0.213395	0.0347802	64.5775
AT2G19930	0.00414385	0.267483	0.0333162	64.5494
AT3G21480	0.00488884	0.315545	0.0155632	64.5438
AT5G06950	0.00410431	0.264904	0.010326	64.5428
AT5G57330	0.00271336	0.175068	0.0118221	64.5206
AT3G52890	0.00445248	0.286736	0.0180632	64.3991
AT3G08960	0.00473814	0.305007	0.0136012	64.3727
AT5G16860	0.00508304	0.32683	0.00471837	64.2982
AT5G14170	0.00416858	0.268016	0.0427812	64.2943
AT5G08230	0.0055808	0.358775	0.00803125	64.2873
AT1G15750	0.00385789	0.247262	0.0405225	64.0927
AT3G59360	0.00445691	0.28547	0.0192372	64.051
AT1G50200	0.00420415	0.269267	0.00673284	64.0479
AT5G18475	0.00601218	0.385065	0.0390077	64.0475
AT1G34260	0.00423718	0.271285	0.0208158	64.0249
AT4G13970	0.00419077	0.268265	0.0366454	64.0133
AT3G16620	0.00407611	0.260817	0.0401644	63.9868
AT2G27100	0.00437267	0.279789	0.0314594	63.986
AT1G67140	0.0043041	0.275068	0.00826096	63.9084
AT5G44320	0.00247439	0.158034	0.0222731	63.8681
AT3G17900	0.00515333	0.329076	0.0123424	63.857
AT1G24340	0.00389348	0.248497	0.0203287	63.8239
AT5G07920	0.00658774	0.420421	0.0155882	63.8186
AT5G43270	0.00443651	0.283009	0.0208158	63.7908
AT1G36320	0.00501598	0.319765	0.0212931	63.7492
AT1G80260	0.00351366	0.223982	0.0346758	63.7459
AT4G15180	0.00595383	0.379131	0.00826861	63.6784
AT4G17570	0.00451176	0.286776	0.00728821	63.5621
AT5G45600	0.00436143	0.276998	0.0495275	63.5109
AT2G35110	0.00328045	0.20824	0.00496745	63.479
AT5G42940	0.00424318	0.269314	0.00409242	63.4698
AT3G07160	0.00468787	0.297465	0.00553155	63.4542
AT1G50500	0.00435513	0.276311	0.00993153	63.445
AT3G54540	0.00425067	0.269239	0.00822491	63.3405
AT1G33340	0.00491656	0.310932	0.028394	63.2418
AT5G43745	0.00532206	0.33648	0.00774404	63.2236
AT1G15060	0.00493035	0.311589	0.025194	63.1982
AT4G02260	0.0049118	0.309884	0.0287177	63.0898
AT2G04842	0.00700115	0.441289	0.0302131	63.0309
AT1G17450	0.00483802	0.304846	0.00326071	63.0104
AT4G38760	0.0039457	0.24852	0.00758527	62.9851
AT1G05380	0.00454491	0.285834	0.0252706	62.891
AT5G11470	0.00456651	0.286745	0.0140298	62.7931
AT3G22960	0.00499003	0.313182	0.0163164	62.7615
AT1G72700	0.00396813	0.248788	0.0243258	62.6966
AT4G17330	0.00456515	0.285958	0.00409242	62.6393
AT3G22600	0.00547186	0.342553	0.0245931	62.6026
AT5G26780	0.00384698	0.240799	0.00610517	62.5942
AT2G20290	0.00447071	0.279757	0.00309519	62.5757
AT4G39530	0.00415952	0.260244	0.0237932	62.5658
AT5G08360	0.0039624	0.247851	0.042273	62.5507
AT4G25610	0.00358409	0.224138	0.0279699	62.537
AT4G10260	0.00384925	0.240675	0.010326	62.5252
AT3G47700	0.0028575	0.178625	0.00408682	62.5107
AT5G56060	0.0026455	0.165277	0.024432	62.4749
AT5G04110	0.00389414	0.243078	0.0425227	62.4215
AT3G53360	0.0046148	0.287585	0.0256668	62.318
AT5G10240	0.00389031	0.242019	0.0112607	62.2107
AT2G46560	0.00510413	0.316829	0.0166231	62.073
AT2G18960	0.00509609	0.316027	0.00934572	62.0136
AT2G17790	0.00433854	0.269034	0.0250492	62.0102
AT5G04290	0.00417011	0.258522	0.00768704	61.9942
AT1G79280	0.00393377	0.243433	0.0355736	61.8829
AT1G65540	0.00387492	0.239705	0.0180469	61.8607
AT1G74340	0.00460787	0.285034	0.00908913	61.8581
AT2G01460	0.00442879	0.273614	0.00877199	61.7807
AT1G32130	0.00478488	0.295388	0.0350019	61.7335
AT1G70620	0.0043973	0.271388	0.0212931	61.7169
AT5G42870	0.006095	0.376072	0.00673284	61.7017
AT1G44125	0.0054049	0.333399	0.0213439	61.6847
AT3G59090	0.00366378	0.225997	0.00698556	61.6841
AT3G46980	0.00339937	0.209686	0.00428467	61.6839
AT2G01060	0.00476371	0.293762	0.0311524	61.6666
AT1G56590	0.00371557	0.22912	0.0202604	61.6647
AT2G22120	0.00387623	0.238997	0.0225339	61.6571
AT3G08943	0.00432252	0.266199	0.00685294	61.5842
AT1G16800	0.00457675	0.281761	0.00683797	61.5637
AT5G50170	0.00579274	0.356534	0.00620197	61.5484
AT3G28630	0.00507593	0.312406	0.00309519	61.5465
AT3G48190	0.00434701	0.267508	0.010326	61.5384
AT1G79050	0.00406179	0.249871	0.00408682	61.5173
AT3G05680	0.00419667	0.258151	0.0223314	61.5134
AT4G03080	0.00455024	0.27974	0.00414294	61.4781
AT3G47990	0.00410484	0.252288	0.0170624	61.4611
AT5G64220	0.00438881	0.269598	0.01146	61.4286
AT1G17580	0.00492907	0.302783	0.0121706	61.428
AT2G20300	0.00575064	0.352823	0.0186645	61.3537
AT4G24620	0.0032018	0.196416	0.0221448	61.3456
AT3G19740	0.00652342	0.399718	0.0242792	61.2743
AT4G12020	0.00454059	0.278156	0.0339401	61.26
AT5G41150	0.0045333	0.277657	0.0343296	61.2483
AT1G79590	0.0046126	0.282421	0.0198051	61.2281
AT5G04895	0.00543815	0.332948	0.00639168	61.2246
AT5G11560	0.005992	0.36678	0.010431	61.2115
AT4G32410	0.00405212	0.24803	0.0206149	61.2098
AT5G07740	0.00437329	0.267496	0.0120805	61.1657
AT5G05680	0.00488169	0.298537	0.00774404	61.1545
AT4G19590	0.00352385	0.215327	0.0454176	61.1055
AT5G49830	0.00560793	0.342638	0.021432	61.0988
AT3G54750	0.00418108	0.255436	0.020979	61.0934
AT4G33430	0.00523515	0.31925	0.0255247	60.9821
AT5G14580	0.0063734	0.388547	0.0246215	60.9639
AT2G32730	0.00537441	0.327636	0.0233367	60.9622
AT3G22980	0.00486397	0.296451	0.0261838	60.9484
AT2G25730	0.00523886	0.318418	0.00807316	60.78
AT4G09150	0.00546527	0.332018	0.00718646	60.7507
AT1G60860	0.00363731	0.220463	0.0153074	60.6116
AT5G44750	0.00475161	0.287741	0.00930583	60.5565
AT2G38950	0.00320608	0.194087	0.0310655	60.5372
AT1G05410	0.003083	0.186606	0.022278	60.5272
AT5G22820	0.00323963	0.195884	0.0163629	60.4651
AT4G03165	0.00383748	0.231988	0.0400131	60.4531
AT3G23660	0.00532368	0.321711	0.00309519	60.4302
AT2G16940	0.00481508	0.290875	0.0150047	60.4091
AT1G08590	0.00417109	0.251906	0.00235102	60.3933
AT4G02880	0.00455178	0.274895	0.0410708	60.3928
AT5G40840	0.0056762	0.342692	0.0328074	60.3735
AT3G15380	0.00425326	0.256483	0.0213269	60.3026
AT5G34930	0.00449599	0.271081	0.0274954	60.294
AT4G38380	0.00619215	0.372827	0.0368581	60.2097
AT1G27595	0.00504928	0.303672	0.0402378	60.1416
AT5G49980	0.00340902	0.204958	0.039513	60.1222
AT1G12120	0.00519343	0.312199	0.0275156	60.1142
AT5G02480	0.0033738	0.202742	0.0341693	60.0932
AT1G64530	0.00417494	0.250878	0.0343167	60.0914
AT5G22760	0.0032958	0.197954	0.00774404	60.0624
AT3G62360	0.00471749	0.28298	0.0129219	59.9853
AT2G37840	0.00522025	0.313138	0.0247314	59.9852
AT4G25515	0.00339547	0.203671	0.00586195	59.9832
AT3G26910	0.00575182	0.344677	0.0322511	59.9249
AT1G09150	0.00424401	0.254292	0.0105664	59.9177
AT5G17440	0.00476806	0.285679	0.0142025	59.9151
AT5G53860	0.00387468	0.232076	0.00728821	59.8955
AT2G20210	0.0046381	0.277756	0.0258626	59.8857
AT2G02061	0.00262296	0.157017	0.00542713	59.8624
AT5G59650	0.00497264	0.296994	0.00926627	59.7256
AT2G02090	0.0038312	0.228745	0.0156776	59.7059
AT1G50840	0.00581423	0.347024	0.0242037	59.6854
AT4G14760	0.00566268	0.33794	0.0150025	59.6784
AT1G67840	0.00385941	0.230146	0.00414294	59.6324
AT3G56590	0.00346418	0.20656	0.00362254	59.6274
AT5G21222	0.00381527	0.227359	0.0207076	59.5919
AT2G45540	0.0053387	0.318018	0.0141472	59.5684
AT1G12470	0.00444461	0.264471	0.0414483	59.5038
AT4G26140	0.00265669	0.157792	0.0333953	59.3942
AT4G26190	0.00343235	0.203851	0.0180469	59.3912
AT5G35980	0.00489722	0.290722	0.00546249	59.3647
AT3G13640	0.0048072	0.285225	0.0150025	59.3329
AT3G19630	0.00240266	0.142552	0.0178844	59.3309
AT4G30790	0.00548212	0.324274	0.0458897	59.1512
AT5G36250	0.0065166	0.385288	0.0155882	59.124
AT2G35630	0.00451378	0.266791	0.034907	59.106
AT4G01860	0.0042054	0.248302	0.0322142	59.0435
AT2G32400	0.00438511	0.258849	0.0150676	59.0291
AT5G65750	0.00603411	0.35618	0.0108809	59.0277
AT3G23580	0.00514945	0.303803	0.00873532	58.9972
AT2G28880	0.00517549	0.30526	0.0372733	58.9819
AT5G16280	0.00386365	0.227844	0.00728821	58.9712
AT3G13990	0.00425585	0.250753	0.011225	58.9197
AT5G07810	0.00526906	0.310295	0.0108639	58.8901
AT3G13226	0.00431828	0.254215	0.0263974	58.8695
AT5G53170	0.00419054	0.246691	0.0205866	58.8686
AT4G24790	0.00314728	0.185034	0.0274954	58.7917
AT1G49050	0.00449949	0.264393	0.0221448	58.7608
AT1G44120	0.00513746	0.301798	0.0268572	58.7446
AT2G43490	0.0033965	0.199463	0.00908913	58.726
AT5G53850	0.00427002	0.250642	0.0246233	58.6982
AT1G10130	0.00526749	0.309047	0.00585691	58.6705
AT5G04560	0.00422034	0.247402	0.0116212	58.6213
AT4G25290	0.00587492	0.344381	0.0108639	58.6189
AT1G30450	0.00440474	0.258192	0.00812143	58.6168
AT3G19180	0.00387849	0.227343	0.0337721	58.6163
AT5G41180	0.00324254	0.190065	0.00414294	58.616
AT4G11240	0.00479081	0.280808	0.0149165	58.614
AT3G45890	0.00337978	0.198003	0.0356112	58.5846
AT5G10940	0.00583097	0.341408	0.00727553	58.5508
AT5G40820	0.00425577	0.249019	0.0054824	58.5133
AT2G21240	0.00436888	0.255052	0.0305537	58.3792
AT3G18640	0.00496321	0.289651	0.0149907	58.3597
AT1G50000	0.00686338	0.400306	0.0217372	58.3249
AT1G16460	0.00318679	0.185829	0.0150676	58.3124
AT4G11110	0.00515575	0.300406	0.0336669	58.2663
AT1G14670	0.00395541	0.230453	0.0454176	58.2628
AT3G45240	0.00744798	0.43383	0.00599059	58.2481
AT3G45242	0.00744798	0.43383	0.00599059	58.2481
AT4G00335	0.00430749	0.250873	0.0108639	58.241
AT5G18230	0.00410814	0.239037	0.0343152	58.1861
AT1G50660	0.00246161	0.143115	0.0160413	58.1387
AT2G35050	0.00462627	0.268952	0.0231801	58.1358
AT3G46740	0.00613522	0.356386	0.00826096	58.0886
AT5G37510	0.00471025	0.273557	0.00414294	58.0769
AT1G67230	0.00669465	0.388354	0.0105698	58.0097
AT5G17270	0.00510618	0.2962	0.0331965	58.0081
AT1G31810	0.00589993	0.342173	0.00826861	57.9962
AT1G30010	0.00394123	0.228553	0.0489695	57.9901
AT5G45140	0.00444762	0.257607	0.0221448	57.9202
AT3G07660	0.00590473	0.341858	0.0318074	57.8956
AT3G16940	0.00482774	0.279442	0.0139791	57.8826
AT5G04540	0.0046502	0.269134	0.00775285	57.8757
AT5G37890	0.00291518	0.168611	0.0484965	57.8391
AT5G55390	0.00460923	0.266393	0.00758527	57.7956
AT5G58100	0.00576357	0.333088	0.0175293	57.792
AT1G68290	0.00353443	0.203818	0.00720008	57.6663
AT1G02080	0.00472511	0.272023	0.014044	57.5696
AT3G13690	0.00300216	0.172662	0.00869663	57.5128
AT2G30575	0.00336581	0.193555	0.00930583	57.5063
AT4G38200	0.00531676	0.305706	0.0216332	57.4985
AT1G04730	0.00367431	0.210969	0.0406545	57.4173
AT4G14150	0.00515107	0.295727	0.00414294	57.4108
AT5G13680	0.00454705	0.260861	0.00553088	57.3693
AT2G03670	0.00360192	0.206485	0.0208052	57.3264
AT5G16890	0.00480111	0.274988	0.0313169	57.2758
AT3G23540	0.00486098	0.278154	0.0180778	57.2218
AT1G53050	0.0058252	0.333104	0.0244007	57.1833
AT5G07940	0.00442928	0.25325	0.0129746	57.1763
AT1G43900	0.00491102	0.280607	0.0356427	57.1382
AT1G71528	0.00338596	0.193417	0.0302778	57.1232
AT1G71530	0.00338596	0.193417	0.0302778	57.1232
AT3G57660	0.00543137	0.310219	0.00503395	57.1163
AT5G28290	0.00830549	0.474196	0.00553088	57.0943
AT2G34357	0.00452717	0.258363	0.0208052	57.0694
AT1G17290	0.00653097	0.372526	0.00354619	57.0399
AT4G39850	0.00536005	0.305665	0.0155882	57.0265
AT5G16780	0.00461274	0.262996	0.0185649	57.0151
AT2G21440	0.00423213	0.241167	0.0208158	56.9847
AT4G30870	0.00519284	0.295862	0.0221745	56.975
AT3G24000	0.00402255	0.229119	0.0436794	56.9587
AT3G11070	0.00457276	0.260148	0.0447424	56.891
AT3G59500	0.0024205	0.137674	0.00552346	56.8784
AT1G77460	0.0043494	0.247361	0.0217258	56.8724
AT1G17040	0.00421158	0.239468	0.0146354	56.8596
AT5G06680	0.0051004	0.289692	0.0157687	56.7979
AT3G54480	0.00368894	0.209462	0.0458712	56.781
AT2G44970	0.00586834	0.333196	0.0362351	56.7786
AT1G73460	0.00496609	0.281881	0.00822491	56.7612
AT5G26860	0.00345813	0.19628	0.0320402	56.7591
AT2G32240	0.00337224	0.191402	0.0489695	56.7583
AT1G15240	0.00372016	0.210926	0.0144659	56.698
AT2G12550	0.00451777	0.255906	0.0295396	56.6444
AT4G20340	0.00482687	0.273161	0.0469168	56.5917
AT5G53180	0.00394936	0.223464	0.0272804	56.5824
AT1G66510	0.00325896	0.184385	0.0103188	56.578
AT4G33580	0.0044594	0.252239	0.0180469	56.5635
AT5G54440	0.00383695	0.217024	0.0094576	56.5616
AT3G04490	0.00445266	0.251727	0.0233367	56.534
AT3G62240	0.00437407	0.247064	0.0331713	56.4839
AT3G27740	0.00528098	0.298207	0.0383582	56.4681
AT4G11740	0.00401287	0.226536	0.00546675	56.4522
AT2G31380	0.00261507	0.14756	0.0202604	56.4267
AT3G46820	0.00425999	0.239558	0.039494	56.2344
AT3G10380	0.0046543	0.261191	0.0129438	56.1183
AT1G12580	0.00442617	0.248388	0.0155882	56.1182
AT4G28760	0.00524962	0.294552	0.00826861	56.1092
AT2G25800	0.00475862	0.266822	0.0100696	56.0712
AT4G06676	0.00476334	0.267014	0.0153074	56.056
AT3G01620	0.00466482	0.261369	0.0346588	56.0297
AT5G20300	0.00396757	0.222281	0.00774404	56.0245
AT2G44950	0.00364253	0.203966	0.0096367	55.9958
AT3G01310	0.00543179	0.304001	0.00610517	55.9671
AT5G66520	0.00435577	0.243768	0.0458897	55.9644
AT1G80030	0.00496656	0.277836	0.0322845	55.9413
AT1G03830	0.0043755	0.244409	0.0320251	55.8585
AT5G08450	0.00452284	0.252535	0.0180469	55.8356
AT3G15980	0.00356873	0.199225	0.0150047	55.8251
AT2G43330	0.0036076	0.201349	0.0388636	55.8124
AT1G51980	0.00586108	0.326423	0.0081553	55.6932
AT5G06830	0.00340542	0.18962	0.0126079	55.6818
AT3G12810	0.0052606	0.292906	0.00309519	55.6793
AT1G54490	0.00523484	0.29134	0.0136012	55.654
AT5G11490	0.0038426	0.213832	0.0344641	55.6477
AT2G13290	0.00491097	0.272931	0.0063876	55.5759
AT3G49060	0.00549458	0.304918	0.0334519	55.4945
AT2G13440	0.00230463	0.127877	0.0356427	55.487
AT2G25270	0.00655212	0.363498	0.0223314	55.4779
AT1G71240	0.00430119	0.23845	0.0221448	55.4381
AT1G58230	0.00559334	0.309962	0.0194088	55.4163
AT3G18860	0.00401528	0.222406	0.00610517	55.3898
AT1G74750	0.00428088	0.237117	0.0217258	55.3897
AT2G04270	0.00414474	0.229417	0.0147054	55.3514
AT3G24160	0.00444421	0.245797	0.0331965	55.3073
AT1G70070	0.00418703	0.231209	0.00542713	55.2202
AT5G07020	0.00427384	0.23576	0.018395	55.1636
AT3G53620	0.00411304	0.226768	0.0487928	55.1338
AT1G01320	0.00388799	0.214306	0.00776646	55.1199
AT3G06480	0.00521844	0.287621	0.010326	55.1163
AT1G68060	0.00349386	0.192486	0.0386225	55.0928
AT5G01720	0.00414652	0.228393	0.0473437	55.0807
AT2G04880	0.00568574	0.312961	0.0108639	55.0432
AT5G26680	0.00533465	0.293616	0.0359746	55.0394
AT1G59610	0.00497869	0.273973	0.0300479	55.0291
AT4G16150	0.0045458	0.249818	0.024937	54.9559
AT5G40580	0.00585569	0.321601	0.0303128	54.9211
AT4G00440	0.00351405	0.19288	0.0421082	54.8883
AT4G09560	0.00466692	0.256109	0.00826861	54.8775
AT5G15810	0.00449975	0.246915	0.022278	54.8731
AT3G04340	0.00404759	0.221913	0.00683797	54.8259
AT3G29390	0.0071123	0.389476	0.00479455	54.761
AT1G11200	0.00337291	0.184683	0.011103	54.7547
AT2G03667	0.00502682	0.275223	0.00354619	54.751
AT3G01370	0.00491254	0.268845	0.00753379	54.7263
AT1G32940	0.00643323	0.35188	0.00354619	54.6972
AT3G01780	0.00405697	0.22186	0.0180469	54.6861
AT1G04160	0.00623464	0.34091	0.0243258	54.6799
AT4G33520	0.0044352	0.242443	0.0496556	54.6633
AT2G47410	0.00566237	0.309294	0.0188485	54.6227
AT3G51620	0.00421825	0.230374	0.0467579	54.6137
AT2G25870	0.00502662	0.274322	0.0207122	54.574
AT1G20960	0.00446473	0.243357	0.021524	54.5066
AT4G14240	0.00486014	0.264536	0.0462215	54.4296
AT5G47490	0.00442513	0.240858	0.0297252	54.4295
AT3G48150	0.00562738	0.306154	0.0106683	54.4043
AT3G08530	0.00390126	0.212197	0.0158008	54.3918
AT1G59890	0.00539061	0.293096	0.0237489	54.3716
AT3G26730	0.0026821	0.145762	0.0431277	54.3462
AT3G19210	0.00269501	0.146435	0.0218679	54.3354
AT1G08600	0.00430277	0.233754	0.040841	54.3264
AT1G63500	0.00455481	0.247368	0.0466458	54.3092
AT5G08370	0.00246946	0.134095	0.0242196	54.3016
AT2G15860	0.00553822	0.300549	0.00479455	54.2681
AT1G29730	0.0031245	0.169516	0.034907	54.2537
AT4G32551	0.0039775	0.215762	0.0349041	54.2456
AT2G21470	0.00499981	0.270889	0.0112941	54.1799
AT1G09140	0.00396479	0.214761	0.038525	54.167
AT4G03140	0.00481225	0.260435	0.0242456	54.1192
AT2G22300	0.00471726	0.255278	0.0454168	54.1157
AT4G39960	0.0047781	0.258518	0.0385378	54.1047
AT2G14835	0.0050853	0.274684	0.00699993	54.0154
AT5G59740	0.00333278	0.179817	0.0101795	53.954
AT4G01210	0.00412855	0.222457	0.0391539	53.8827
AT2G26000	0.00451224	0.24307	0.036054	53.869
AT5G17020	0.00419824	0.226051	0.0105641	53.8442
AT5G04930	0.00487967	0.26259	0.00639168	53.8132
AT5G49150	0.00355299	0.191114	0.0217258	53.7896
AT5G55860	0.00475119	0.255315	0.0384167	53.7371
AT1G53780	0.00463274	0.248847	0.0139204	53.7149
AT5G26240	0.00577284	0.309884	0.00542713	53.6796
AT3G04260	0.00403741	0.216555	0.04074	53.637
AT3G58030	0.00402965	0.216099	0.0309663	53.6273
AT4G34700	0.00304691	0.163218	0.010016	53.5684
AT5G64930	0.00376605	0.20171	0.0242792	53.5602
AT5G17410	0.00438151	0.23436	0.00836928	53.4885
AT3G17770	0.00369977	0.197682	0.0175293	53.4309
AT1G51350	0.00404073	0.215807	0.0162841	53.408
AT1G23230	0.00555983	0.29679	0.0153628	53.3812
AT4G37030	0.00502385	0.267995	0.0194889	53.3446
AT4G12230	0.00357935	0.190739	0.0359746	53.2887
AT5G25380	0.00220265	0.117337	0.0342888	53.2706
AT3G24630	0.00415333	0.221245	0.0408377	53.2693
AT1G58110	0.0042408	0.225825	0.00826096	53.2506
AT4G36140	0.00641367	0.341352	0.00537233	53.2225
AT5G37050	0.00427816	0.227302	0.0458897	53.1309
AT5G38560	0.00439249	0.233104	0.0246233	53.0688
AT5G27560	0.00292393	0.155115	0.0118537	53.0502
AT2G31660	0.00375222	0.198928	0.0436794	53.016
AT4G08940	0.00325518	0.172368	0.0275156	52.952
AT2G41460	0.00408319	0.216207	0.0133851	52.9507
AT1G73840	0.0052066	0.275464	0.00414294	52.9067
AT3G17620	0.00450837	0.238462	0.0140027	52.8932
AT3G58500	0.0043922	0.232158	0.00503395	52.8568
AT1G03770	0.00526381	0.27809	0.0276525	52.8305
AT3G03380	0.00415992	0.21977	0.00313071	52.8304
AT2G30710	0.00549009	0.289963	0.046493	52.8156
AT4G13750	0.00498813	0.26327	0.0289107	52.7793
AT5G39900	0.00332856	0.17567	0.0458897	52.7767
AT3G03050	0.0055177	0.291122	0.0203287	52.7615
AT5G57580	0.00547737	0.288969	0.0283457	52.757
AT3G15920	0.00539217	0.284269	0.0488924	52.7188
AT1G19860	0.00283975	0.149701	0.0287177	52.7162
AT5G63195	0.00281836	0.148562	0.0327057	52.7121
AT4G23940	0.00471167	0.247696	0.00526855	52.5707
AT5G39040	0.00389927	0.204927	0.0299102	52.5552
AT3G49500	0.005453	0.286556	0.0152382	52.5501
AT5G13640	0.00421197	0.221252	0.0329722	52.5293
AT2G05990	0.0052377	0.275008	0.0347802	52.5054
AT5G22030	0.00479708	0.251852	0.00354619	52.5012
AT3G13330	0.00474732	0.249229	0.00826861	52.4989
AT1G26330	0.00331879	0.174132	0.0328074	52.4685
AT5G43130	0.00459863	0.241175	0.0252735	52.4449
AT1G74630	0.00294504	0.154381	0.0300523	52.4207
AT3G03810	0.00327889	0.171867	0.00902927	52.4161
AT4G04790	0.00582045	0.305025	0.0341373	52.4058
AT3G08550	0.0046875	0.245396	0.00447828	52.3511
AT1G18030	0.00292186	0.152882	0.0170624	52.3234
AT5G04240	0.0043628	0.228257	0.0310653	52.3189
AT4G19580	0.00443901	0.231962	0.00910342	52.2554
AT3G06060	0.00372843	0.19462	0.0443242	52.1989
AT1G69740	0.00335322	0.175001	0.03279	52.1889
AT2G24420	0.00477756	0.249216	0.0310713	52.1639
AT4G00800	0.004768	0.248538	0.0265144	52.1263
AT2G17110	0.00336691	0.175451	0.0178402	52.1103
AT2G07690	0.00382354	0.199084	0.0324871	52.068
AT3G07180	0.00424463	0.220853	0.0300941	52.0312
AT3G63460	0.00534263	0.277901	0.03068	52.0158
AT5G20350	0.00459089	0.238718	0.0447814	51.9983
AT3G56990	0.00505342	0.262744	0.00354619	51.9932
AT5G45780	0.00497792	0.258729	0.00454421	51.9752
AT5G09870	0.00389288	0.20229	0.0285318	51.964
AT3G04480	0.00554609	0.288039	0.0275156	51.9354
AT5G54830	0.00558959	0.289862	0.0356541	51.8575
AT3G52250	0.00435025	0.225525	0.0390207	51.8417
AT5G37020	0.00466719	0.241843	0.0344731	51.8178
AT2G18915	0.00434533	0.225097	0.00774022	51.802
AT5G36210	0.00578093	0.29939	0.0179288	51.7893
AT2G31902	0.00376014	0.194624	0.016638	51.7597
AT2G20960	0.00396083	0.204967	0.019704	51.7484
AT2G46070	0.00512531	0.265101	0.0220226	51.7239
AT1G26130	0.00467141	0.241223	0.0331965	51.6381
AT5G16690	0.00401141	0.207083	0.0341332	51.6234
AT3G17410	0.00475015	0.244987	0.00309519	51.5745
AT5G35220	0.00505954	0.260795	0.0362878	51.5452
AT2G06530	0.0064841	0.334174	0.00858488	51.5374
AT1G73960	0.00402668	0.207468	0.0231801	51.5233
AT2G36720	0.00525449	0.270702	0.0311035	51.5182
AT5G11700	0.0052199	0.268575	0.00873123	51.4521
AT3G52660	0.00524163	0.269521	0.034907	51.4194
AT5G58450	0.00475242	0.24435	0.0284302	51.4159
AT4G11450	0.00322282	0.165383	0.0329789	51.3162
AT4G10320	0.00381951	0.195856	0.030678	51.2777
AT5G39500	0.00503456	0.258136	0.0202604	51.2727
AT2G26800	0.00410044	0.209811	0.0383189	51.1678
AT5G53060	0.00528367	0.27025	0.04074	51.1481
AT4G23460	0.00476689	0.243781	0.0447848	51.1405
AT5G10630	0.00565401	0.289021	0.016289	51.1178
AT2G45480	0.00478637	0.244069	0.0261838	50.9926
AT2G14050	0.00336523	0.171404	0.00552346	50.9338
AT2G14910	0.00422915	0.215398	0.0359746	50.9317
AT3G16830	0.00457791	0.233089	0.0343073	50.9161
AT3G21160	0.00455766	0.232042	0.0377039	50.9125
AT5G15020	0.00407582	0.207408	0.0495146	50.8874
AT4G34090	0.00523973	0.266617	0.0112607	50.8837
AT5G13950	0.00523485	0.266346	0.0425434	50.8793
AT2G31890	0.00512295	0.260525	0.0355174	50.8544
AT5G25150	0.00371922	0.189127	0.0274627	50.8512
AT2G19880	0.00514156	0.261444	0.017595	50.849
AT3G32940	0.0044121	0.224339	0.0281139	50.8464
AT3G59350	0.00648842	0.329401	0.0318282	50.7675
AT5G61030	0.00310386	0.15752	0.0438015	50.7497
AT4G08350	0.0074121	0.376149	0.031549	50.7479
AT5G16610	0.00465774	0.236223	0.0411392	50.7163
AT2G15240	0.00489729	0.248308	0.012069	50.7032
AT2G27610	0.00569779	0.288885	0.00718193	50.7012
AT1G21660	0.003372	0.170953	0.0142442	50.6979
AT5G63020	0.00158627	0.0803932	0.0041712	50.6805
AT3G17920	0.00628839	0.318554	0.0417775	50.6575
AT2G31900	0.003508	0.177684	0.000357467	50.6512
AT2G33835	0.00536915	0.27177	0.0353604	50.6169
AT5G35560	0.0059379	0.30054	0.00479455	50.6138
AT1G06720	0.00546177	0.276106	0.0341264	50.5525
AT4G04910	0.00475167	0.240077	0.0204606	50.5247
AT3G58050	0.00470426	0.237591	0.0363376	50.5055
AT1G55130	0.00559503	0.281655	0.0203165	50.3401
AT2G31650	0.00416098	0.20946	0.0127451	50.3392
AT5G49880	0.00575013	0.289311	0.0063876	50.3139
AT3G44680	0.00495586	0.249342	0.0296901	50.3125
AT5G04130	0.00376807	0.189562	0.0290037	50.3074
AT3G07330	0.00477606	0.240084	0.03416	50.2681
AT3G49320	0.00415583	0.20875	0.026597	50.2308
AT4G36580	0.0034884	0.175113	0.0149907	50.1987
AT2G07170	0.0054359	0.272824	0.00775285	50.1893
AT3G21295	0.00300941	0.15076	0.0239	50.0961
AT2G31810	0.00432591	0.216696	0.0162853	50.0925
AT2G28250	0.00450441	0.225521	0.00836552	50.0667
AT1G07990	0.00405285	0.202854	0.0355735	50.0522
AT2G44980	0.00440826	0.220571	0.0287448	50.0358
AT4G30720	0.00418156	0.208921	0.0155882	49.9625
AT2G18760	0.00430174	0.214635	0.00774404	49.895
AT4G32520	0.00467901	0.233396	0.0378004	49.8815
AT1G74850	0.00468922	0.233877	0.0294701	49.8755
AT1G14650	0.0040595	0.202218	0.0270263	49.8135
AT3G27390	0.00491782	0.244858	0.015993	49.79
AT5G04885	0.00528306	0.262904	0.0242846	49.7635
AT2G45950	0.00398693	0.198327	0.0135089	49.7441
AT4G32840	0.00448328	0.22299	0.0111537	49.7381
AT4G03020	0.00449373	0.223493	0.0418231	49.7344
AT3G43210	0.00416179	0.20697	0.0221448	49.731
AT1G01440	0.00518365	0.257719	0.00479455	49.7176
AT3G59040	0.00502936	0.250021	0.0161764	49.7123
AT2G37230	0.00231266	0.114943	0.0391049	49.7019
AT2G26920	0.00435594	0.216493	0.0425564	49.7005
AT1G51620	0.0057412	0.285309	0.0221448	49.695
AT5G11040	0.00464609	0.230832	0.016099	49.6831
AT1G21700	0.00563104	0.279682	0.0270263	49.6678
AT3G57890	0.00342304	0.169999	0.00414294	49.6631
AT3G19050	0.00486398	0.241388	0.0132774	49.6277
AT3G16290	0.00543531	0.269404	0.0150047	49.5656
AT3G20650	0.00367757	0.182177	0.0467579	49.5374
AT5G08490	0.00487014	0.240886	0.0265499	49.4618
AT1G53720	0.00572597	0.283003	0.0202604	49.4245
AT2G21170	0.00549111	0.271318	0.0155882	49.4104
AT5G15400	0.00434029	0.213982	0.024432	49.3012
AT1G06670	0.00468125	0.230748	0.0188485	49.292
AT3G21175	0.00352812	0.173879	0.0257621	49.2838
AT2G20990	0.00390261	0.192297	0.0394507	49.2739
AT2G34680	0.00402948	0.198351	0.0172294	49.2251
AT2G39140	0.00433782	0.213445	0.0302887	49.2055
AT2G27900	0.00458487	0.22557	0.0180469	49.1988
AT4G10120	0.00539194	0.264437	0.0197863	49.0431
AT2G26200	0.00499729	0.245068	0.0355174	49.0401
AT1G02910	0.00437194	0.214351	0.00858698	49.0287
AT5G55480	0.00499126	0.244443	0.0188485	48.9742
AT5G36880	0.00526503	0.257724	0.017595	48.9502
AT3G20630	0.00534111	0.261419	0.0273469	48.9448
AT3G28460	0.00379638	0.18575	0.0289947	48.9282
AT5G06350	0.00406018	0.198615	0.0323654	48.9176
AT3G04160	0.00330408	0.161604	0.0293693	48.9105
AT3G47060	0.00514683	0.25161	0.00775285	48.8863
AT1G30600	0.00378966	0.185194	0.00610517	48.8681
AT2G46570	0.00423566	0.206881	0.0203287	48.8427
AT3G45830	0.0067528	0.329742	0.00651713	48.8304
AT5G37380	0.00450524	0.219731	0.0309805	48.7723
AT5G04920	0.00547394	0.266509	0.0150047	48.6868
AT4G22130	0.00299486	0.145729	0.0238173	48.6598
AT5G06600	0.00515462	0.250809	0.014731	48.6572
AT5G66750	0.00354059	0.172275	0.0114911	48.657
AT3G46670	0.00629424	0.306084	0.00944212	48.6292
AT3G28970	0.00420322	0.204282	0.00812143	48.6013
AT3G22380	0.00341008	0.165715	0.0132543	48.5957
AT3G44820	0.00459787	0.22341	0.00639168	48.5898
AT1G74690	0.00388747	0.188849	0.0250492	48.5789
AT3G06670	0.0051127	0.248214	0.0223314	48.5484
AT4G19090	0.00485779	0.235735	0.0458421	48.5272
AT1G56290	0.00473244	0.229527	0.00479455	48.5008
AT2G26330	0.0038284	0.185533	0.0108392	48.4623
AT3G04610	0.00425023	0.205895	0.0465446	48.4433
AT3G15400	0.00504051	0.243963	0.045422	48.4005
AT3G50950	0.0040226	0.194489	0.0216087	48.349
AT5G36940	0.00397799	0.192216	0.0109648	48.3199
AT1G58350	0.00549565	0.265489	0.0211258	48.3089
AT1G71220	0.00486639	0.23479	0.0350887	48.2473
AT1G63660	0.0034404	0.165757	0.0205619	48.1796
AT5G24800	0.00353347	0.170194	0.0129928	48.1663
AT1G31120	0.00401505	0.193314	0.0297812	48.1473
AT5G01450	0.00339879	0.163528	0.0403284	48.1136
AT4G04720	0.0054863	0.263915	0.0132396	48.1044
AT2G46180	0.00505987	0.243395	0.00642437	48.1029
AT2G04890	0.0066821	0.321164	0.00309519	48.0633
AT3G16010	0.00472994	0.227265	0.0158326	48.0481
AT3G27325	0.00530126	0.254684	0.00599059	48.0421
AT1G24764	0.00491492	0.235936	0.0179213	48.0039
AT5G63610	0.00658435	0.316041	0.0119191	47.9988
AT3G28715	0.0073954	0.354802	0.0112509	47.976
AT5G41260	0.00364342	0.174766	0.00546735	47.9676
AT1G32450	0.00429431	0.205981	0.0276404	47.966
AT3G51050	0.00484673	0.232454	0.0100643	47.961
AT1G08040	0.00423922	0.203275	0.0096367	47.9511
AT4G37100	0.00413535	0.198233	0.043279	47.9363
AT2G40980	0.00452429	0.216746	0.0322679	47.9071
AT3G17310	0.00434199	0.207741	0.0497002	47.8446
AT3G43220	0.00398785	0.190777	0.0149907	47.8395
AT1G56460	0.00550142	0.262868	0.00546249	47.7819
AT5G35160	0.007158	0.341868	0.0155882	47.7602
AT3G13290	0.00512919	0.244944	0.0108639	47.7549
AT1G16340	0.00219635	0.104856	0.0113398	47.7411
AT2G31060	0.00481985	0.230048	0.00718646	47.7293
AT3G09180	0.00248417	0.118516	0.0280091	47.7084
AT1G60730	0.00636949	0.303762	0.0139791	47.6902
AT3G07170	0.00714342	0.340632	0.0139387	47.6847
AT3G48060	0.00424966	0.202613	0.0370308	47.6776
AT1G17370	0.00478861	0.228301	0.019599	47.6757
AT5G35840	0.00533083	0.254022	0.0205291	47.6514
AT4G28820	0.00456138	0.217131	0.0221448	47.6022
AT3G17740	0.00604249	0.287595	0.00728821	47.5955
AT3G03790	0.00509273	0.242375	0.032397	47.5924
AT4G00200	0.00390419	0.185677	0.0202604	47.5584
AT1G45180	0.00427089	0.203112	0.0450074	47.5574
AT4G08250	0.00538654	0.256002	0.0279817	47.5262
AT2G36850	0.00439922	0.209078	0.0125142	47.526
AT5G56730	0.00601135	0.285481	0.0190705	47.4902
AT1G42470	0.00497491	0.236146	0.0410069	47.4675
AT1G29750	0.00405339	0.192022	0.0360744	47.3732
AT4G09340	0.00414607	0.196397	0.0356427	47.3694
AT2G46572	0.0044415	0.210256	0.0217258	47.3389
AT4G11830	0.00547918	0.259299	0.0353557	47.3245
AT3G59420	0.00418516	0.197979	0.0307204	47.3051
AT3G56550	0.00387696	0.183183	0.0368497	47.2492
AT2G13560	0.00435271	0.205409	0.00354619	47.191
AT2G01270	0.00366484	0.172606	0.0124222	47.0979
AT1G67690	0.00428316	0.201533	0.0114911	47.0524
AT2G30280	0.00501567	0.235765	0.0476913	47.0057
AT5G20980	0.00459505	0.215878	0.0369067	46.9804
AT2G44090	0.00417038	0.195747	0.0195841	46.9376
AT1G24300	0.00502234	0.235713	0.00309519	46.9328
AT2G26140	0.00533416	0.250314	0.0285887	46.9266
AT3G57570	0.00419913	0.197031	0.0178402	46.922
AT4G31480	0.00396071	0.185788	0.00780691	46.9078
AT5G45480	0.00547639	0.256596	0.03294	46.8549
AT1G09050	0.00449397	0.210518	0.0202604	46.8445
AT5G09350	0.00394904	0.184898	0.0106369	46.821
AT1G32415	0.00495138	0.231452	0.00408682	46.745
AT2G15695	0.00515072	0.240733	0.0246909	46.7377
AT1G54440	0.00469133	0.219246	0.0429218	46.7342
AT5G16715	0.00338389	0.157861	0.0112607	46.6508
AT4G25520	0.00352933	0.164622	0.0167658	46.6439
AT3G07565	0.00514201	0.239675	0.0202604	46.6111
AT1G42440	0.00550376	0.256323	0.0282878	46.5722
AT4G14310	0.00476421	0.221607	0.0284894	46.5149
AT1G55040	0.00524845	0.243674	0.022034	46.4278
AT3G60030	0.00463837	0.215276	0.00758527	46.412
AT3G03300	0.00366481	0.170073	0.031777	46.407
AT1G48790	0.00489497	0.226953	0.0208158	46.3645
AT1G23870	0.0047119	0.218411	0.0202604	46.3531
AT3G54790	0.00427139	0.197879	0.0320975	46.3265
AT1G79730	0.00361053	0.167173	0.0208125	46.3017
AT1G67800	0.00453384	0.209918	0.0125191	46.3003
AT1G79570	0.00437092	0.202172	0.0129699	46.2538
AT1G49300	0.00642814	0.297203	0.0194712	46.2346
AT5G53140	0.00461825	0.213463	0.0478192	46.2215
AT5G16930	0.00331168	0.152919	0.0399207	46.1757
AT4G15215	0.00416409	0.192227	0.00873123	46.163
AT1G02500	0.00411671	0.189845	0.044522	46.1156
AT2G24300	0.00341687	0.157514	0.0497002	46.0989
AT4G17150	0.00528269	0.243306	0.0269849	46.0572
AT2G38650	0.00456109	0.209628	0.0356427	45.9601
AT1G34320	0.00548885	0.252238	0.0124721	45.9545
AT3G01380	0.00385729	0.177072	0.00546249	45.9059
AT2G31840	0.00146571	0.0672777	0.0367055	45.901
AT3G19670	0.0053727	0.246596	0.00414294	45.898
AT3G14590	0.00414479	0.189746	0.00546735	45.7793
AT1G53280	0.00505428	0.23121	0.0486218	45.7455
AT2G21800	0.00509629	0.233086	0.0384207	45.7364
AT4G33470	0.00377098	0.172238	0.0390207	45.6745
AT5G16870	0.00796573	0.363644	0.0409349	45.651
AT5G51200	0.00446732	0.20369	0.016638	45.5957
AT1G71090	0.00289463	0.131956	0.0463406	45.5866
AT3G14720	0.00434855	0.197647	0.00408682	45.4512
AT5G49152	0.00364347	0.165451	0.0178991	45.4104
AT3G09360	0.00544553	0.24719	0.0284389	45.3932
AT4G24520	0.0066637	0.302237	0.0407107	45.3558
AT1G11410	0.00680766	0.308696	0.0367055	45.3454
AT5G38380	0.00450175	0.204127	0.0239113	45.3438
AT1G29940	0.00454804	0.206187	0.0329541	45.3354
AT5G60040	0.00467133	0.211603	0.00847702	45.2983
AT3G51610	0.00345753	0.15661	0.00487117	45.2952
AT1G74860	0.00557327	0.252093	0.010326	45.2326
AT3G43230	0.00554489	0.25071	0.0201501	45.2147
AT4G13330	0.00449075	0.202969	0.0105664	45.1972
AT3G19895	0.00307114	0.138694	0.0219052	45.1604
AT2G21270	0.00448341	0.202413	0.0391539	45.147
AT5G62670	0.00421551	0.19024	0.0377391	45.1287
AT4G15420	0.00412433	0.186061	0.0429453	45.113
AT4G31720	0.00465781	0.210106	0.0415391	45.1083
AT1G05910	0.00420828	0.189801	0.0399795	45.1019
AT2G05710	0.00614434	0.277097	0.0355735	45.0979
AT3G12280	0.00520054	0.234519	0.00408933	45.0952
AT1G50460	0.00634291	0.285881	0.00494648	45.071
AT3G13300	0.00480359	0.216422	0.00812143	45.0543
AT2G36360	0.00395558	0.178201	0.0223314	45.0506
AT3G20550	0.00385023	0.173352	0.0194149	45.0239
AT2G30320	0.0052826	0.237653	0.0297288	44.9878
AT1G16700	0.00547993	0.246353	0.0415391	44.9555
AT1G49240	0.00451124	0.202753	0.0142025	44.944
AT1G29470	0.0043443	0.194764	0.02292	44.8321
AT1G71360	0.00394454	0.176774	0.0133432	44.815
AT3G61740	0.00350058	0.156822	0.012093	44.7988
AT2G11520	0.00560026	0.250314	0.00775285	44.6969
AT4G02500	0.0028762	0.128413	0.0273318	44.6467
AT3G15880	0.00462158	0.206314	0.0231911	44.6415
AT2G29630	0.00656355	0.292502	0.0153082	44.5647
AT5G12350	0.00368956	0.164397	0.042269	44.5574
AT5G37130	0.00584584	0.260356	0.0260179	44.5371
AT2G33820	0.00437364	0.194711	0.0261838	44.5192
AT4G30150	0.00486083	0.216272	0.0391049	44.4928
AT5G61960	0.00595543	0.264821	0.016004	44.4671
AT5G09400	0.00540399	0.24023	0.016289	44.4543
AT4G27720	0.00436442	0.193989	0.0219052	44.4479
AT5G11030	0.00591614	0.262635	0.00826096	44.393
AT3G25690	0.00469227	0.208253	0.0132774	44.3821
AT2G29970	0.00444811	0.197349	0.0252735	44.3669
AT3G24440	0.00438225	0.194199	0.0460809	44.3148
AT1G64740	0.00558013	0.247253	0.0334676	44.3095
AT5G19920	0.00618659	0.27371	0.0273318	44.2425
AT5G22770	0.00568338	0.251404	0.0258626	44.235
AT3G52200	0.00484256	0.213575	0.00944212	44.1038
AT5G64170	0.00454852	0.200146	0.0286857	44.0024
AT5G18900	0.00469124	0.20637	0.0100375	43.9905
AT5G08550	0.00469673	0.206576	0.00546548	43.9829
AT1G04120	0.00381575	0.167726	0.0289299	43.9563
AT5G62600	0.00516187	0.226583	0.0412727	43.8955
AT5G08390	0.00457376	0.200436	0.00354619	43.8231
AT5G20170	0.00576848	0.252769	0.036054	43.8189
AT5G65950	0.00545899	0.239175	0.0138721	43.813
AT3G14830	0.00390037	0.170753	0.0108639	43.7787
AT3G59020	0.00354119	0.154901	0.0168407	43.7427
AT5G08650	0.00498733	0.218102	0.0131305	43.7312
AT3G52940	0.00619287	0.270802	0.0429269	43.728
AT4G32640	0.00488228	0.213338	0.0230448	43.6964
AT5G17640	0.00606443	0.264778	0.00354619	43.6608
AT5G14770	0.00367222	0.160227	0.010326	43.6322
AT3G49880	0.00594432	0.259254	0.0397086	43.6138
AT3G09660	0.00499485	0.217767	0.00783488	43.5983
AT3G54860	0.00490787	0.213637	0.0321719	43.5294
AT3G10180	0.00398011	0.173054	0.00608908	43.4798
AT3G11490	0.00380559	0.165442	0.0358502	43.4734
AT1G20910	0.0038535	0.167509	0.0162841	43.4693
AT4G02220	0.00399434	0.173604	0.0085543	43.4626
AT4G14920	0.00561402	0.243953	0.0142025	43.4543
AT1G58025	0.00445681	0.193644	0.008933	43.4489
AT5G35570	0.00726292	0.315414	0.0466096	43.4281
AT2G16870	0.00444711	0.19306	0.0142442	43.4125
AT3G07530	0.00480061	0.208381	0.0231911	43.4071
AT3G13930	0.00334698	0.144967	0.00553088	43.3126
AT1G54355	0.00380021	0.164586	0.00775285	43.3096
AT5G16880	0.00598412	0.258543	0.0255247	43.2049
AT3G49710	0.00390179	0.168429	0.0239611	43.1671
AT5G55060	0.00450879	0.194571	0.00542713	43.1537
AT1G67550	0.004612	0.198941	0.0436006	43.1355
AT2G18090	0.0042551	0.183517	0.0364048	43.1288
AT5G40760	0.00490595	0.211193	0.016289	43.0484
AT5G11310	0.00369544	0.159081	0.00728821	43.0479
AT2G23520	0.00593661	0.255308	0.0221448	43.0057
AT3G58590	0.00381544	0.163957	0.00812143	42.9719
AT2G21940	0.00439605	0.188882	0.0140027	42.9663
AT4G30990	0.0052756	0.226593	0.022278	42.9512
AT3G14010	0.00479185	0.205736	0.0318426	42.9346
AT5G60050	0.00277365	0.11901	0.0165732	42.9072
AT3G25545	0.00469749	0.201354	0.0435985	42.8641
AT1G04790	0.00662839	0.283829	0.0229141	42.8202
AT2G38440	0.00437281	0.187153	0.0219052	42.7993
AT2G39340	0.0039385	0.168342	0.03079	42.7428
AT1G33390	0.00650291	0.277718	0.0427824	42.7067
AT1G11390	0.00542911	0.231795	0.0418285	42.6949
AT1G52780	0.00652687	0.278534	0.0406545	42.675
AT3G17500	0.00465864	0.198262	0.0290699	42.558
AT1G01910	0.00501371	0.213001	0.022056	42.4837
AT3G10370	0.00572383	0.24305	0.0333162	42.4629
AT5G10010	0.00409754	0.173985	0.0197774	42.4608
AT2G19240	0.00447846	0.189835	0.00944212	42.3885
AT5G46210	0.00351278	0.148801	0.0428473	42.36
AT2G01480	0.00587276	0.248631	0.0227089	42.3363
AT5G49030	0.00498638	0.210958	0.0337755	42.3067
AT5G32440	0.00487272	0.206131	0.0127081	42.3031
AT5G08660	0.00601411	0.254208	0.00553088	42.2687
AT4G13730	0.00520446	0.219536	0.0321951	42.1822
AT5G22700	0.00741314	0.312562	0.0059029	42.1632
AT1G05630	0.00490556	0.206591	0.030257	42.1136
AT4G30360	0.00618657	0.260205	0.0270454	42.0597
AT1G05960	0.0044771	0.188305	0.00546249	42.0596
AT5G63290	0.00334151	0.14052	0.0421082	42.0528
AT2G04850	0.00414826	0.174439	0.0282878	42.0512
AT2G11000	0.00485188	0.203675	0.0114833	41.9786
AT2G34640	0.00495209	0.207783	0.0437498	41.9586
AT3G07790	0.00440502	0.184783	0.0276404	41.9482
AT5G13650	0.00656768	0.275103	0.00542713	41.8874
AT4G36940	0.00406274	0.170158	0.0449129	41.8827
AT5G03430	0.00545569	0.22846	0.0161517	41.8755
AT2G30070	0.00627195	0.262624	0.00482579	41.8727
AT3G56190	0.0067425	0.282283	0.00639168	41.8663
AT5G24750	0.00506479	0.211754	0.00651713	41.8091
AT3G06580	0.00463268	0.193511	0.0189665	41.7709
AT3G20440	0.00569719	0.237957	0.0287177	41.7675
AT3G56690	0.0045295	0.18918	0.0274954	41.7662
AT2G25170	0.00514106	0.214721	0.0229861	41.7659
AT5G23340	0.00264305	0.110346	0.0269743	41.7497
AT4G19006	0.00475775	0.19863	0.0150047	41.7489
AT3G58670	0.00364241	0.152008	0.00752065	41.7329
AT5G05620	0.00352098	0.146873	0.0210379	41.7138
AT3G16650	0.00568614	0.237189	0.0275156	41.7135
AT2G26790	0.00524059	0.218565	0.046493	41.7061
AT3G07300	0.00363734	0.151434	0.0452619	41.6332
AT3G54440	0.00405061	0.168629	0.0353195	41.6305
AT5G12920	0.00425294	0.176968	0.0229141	41.6107
AT4G30120	0.00492295	0.204771	0.0369855	41.5952
AT5G24970	0.00305637	0.127069	0.0454917	41.5751
AT5G06970	0.00434767	0.180732	0.00758527	41.5697
AT2G17290	0.00211441	0.0878556	0.0486347	41.5508
AT1G07670	0.00551908	0.228898	0.0355735	41.4739
AT1G67325	0.00679618	0.281798	0.0261838	41.4643
AT3G10270	0.00521914	0.216265	0.0291809	41.4369
AT4G15090	0.00573961	0.237583	0.0313085	41.3936
AT1G04200	0.00350086	0.144879	0.0207076	41.3838
AT1G12290	0.00368884	0.152565	0.0498864	41.3585
AT4G18750	0.00480403	0.19867	0.0255194	41.3548
AT2G05590	0.00506104	0.209262	0.0357894	41.3475
AT5G08110	0.00516323	0.213291	0.00408682	41.3095
AT1G54100	0.0039969	0.165095	0.00812143	41.3058
AT4G19060	0.00804503	0.332075	0.00454421	41.277
AT4G11560	0.007377	0.304472	0.0435753	41.2732
AT5G22750	0.0048518	0.200169	0.0324871	41.2567
AT5G05210	0.00615653	0.253109	0.00414294	41.1123
AT5G44280	0.00346335	0.14212	0.0218035	41.0353
AT5G27680	0.00349379	0.143281	0.0108639	41.0101
AT3G24360	0.00523863	0.214807	0.00812143	41.0044
AT4G37440	0.00557208	0.227991	0.0179216	40.9167
AT1G09450	0.00468292	0.191565	0.0132774	40.9071
AT5G27230	0.00438165	0.178807	0.00471909	40.8083
AT1G72250	0.00321184	0.131012	0.0234615	40.7903
AT3G56570	0.00553524	0.225782	0.0310655	40.7899
AT2G37690	0.00321213	0.131019	0.0106218	40.7889
AT5G44240	0.00424201	0.173016	0.010326	40.7863
AT5G17580	0.00444351	0.180948	0.0118537	40.7219
AT4G02750	0.00719201	0.292868	0.0111557	40.7213
AT3G50530	0.00355636	0.144797	0.0276404	40.7148
AT5G48520	0.00514258	0.209253	0.0247314	40.6902
AT2G46260	0.00383383	0.155951	0.0339401	40.6776
AT3G62910	0.00527879	0.214451	0.00309519	40.625
AT3G19840	0.00510104	0.207218	0.00546735	40.6227
AT5G63120	0.00350563	0.142302	0.0106116	40.5926
AT2G40070	0.00510593	0.206776	0.049445	40.4972
AT1G17500	0.00621509	0.2516	0.00728821	40.4822
AT5G24260	0.00359596	0.145501	0.0155882	40.4623
AT1G48110	0.00374109	0.151343	0.0487928	40.4542
AT1G65660	0.00483667	0.19556	0.0402776	40.4328
AT1G18160	0.00592572	0.239533	0.012093	40.4226
AT1G45246	0.00943396	0.380952	0.033623	40.381
AT1G55500	0.0047852	0.193023	0.00807172	40.3375
AT3G01810	0.00419249	0.168774	0.010326	40.2564
AT1G15165	0.00411321	0.165441	0.024567	40.2218
AT1G16680	0.00683621	0.274762	0.0126762	40.1921
AT1G73020	0.00364004	0.146282	0.00720008	40.1869
AT5G12950	0.00471669	0.189482	0.0238588	40.1726
AT3G03110	0.00468158	0.187877	0.0362955	40.1311
AT2G04940	0.00496111	0.199089	0.0243835	40.1299
AT5G24710	0.0046947	0.188127	0.00354619	40.0722
AT3G57180	0.00395397	0.158437	0.00745836	40.0704
AT3G27700	0.00499558	0.200076	0.0143418	40.0505
AT1G60070	0.0048094	0.192523	0.0057122	40.0307
AT4G15530	0.00379963	0.151966	0.00634521	39.9949
AT3G04350	0.00407103	0.162816	0.0362351	39.9937
AT1G03160	0.00463166	0.185228	0.0240137	39.9918
AT5G35360	0.00459008	0.183563	0.0353557	39.9913
AT3G23070	0.00555832	0.222239	0.0108639	39.9831
AT3G54670	0.00475183	0.189672	0.0079234	39.9156
AT5G47820	0.00461359	0.183792	0.0252026	39.837
AT1G17360	0.00427869	0.170155	0.0380508	39.768
AT2G30110	0.0036506	0.145095	0.0495275	39.7455
AT5G52280	0.00426941	0.169674	0.00718646	39.7418
AT3G09370	0.00711264	0.282565	0.00758527	39.7272
AT1G19100	0.00454597	0.180591	0.0304444	39.7255
AT3G54780	0.00297108	0.118015	0.0499251	39.7214
AT1G19370	0.00431839	0.17152	0.0347802	39.7185
AT5G64740	0.00361233	0.143447	0.0231801	39.7103
AT2G32700	0.00415959	0.164782	0.0330454	39.615
AT2G36390	0.00388636	0.153796	0.00408933	39.5733
AT4G30620	0.00391312	0.154599	0.0182271	39.508
AT1G79020	0.00402698	0.159039	0.0247314	39.4934
AT2G13540	0.00566156	0.223487	0.0325802	39.4745
AT3G59670	0.00397057	0.156678	0.0159701	39.4598
AT3G23920	0.0050711	0.200042	0.0111537	39.4475
AT1G62200	0.00405435	0.159854	0.0180469	39.4278
AT5G54280	0.00498827	0.196589	0.0284406	39.4102
AT3G50050	0.00518503	0.204327	0.0475837	39.407
AT2G27090	0.00344696	0.135756	0.0246233	39.3842
AT5G41370	0.00527362	0.207688	0.00815182	39.3824
AT2G35370	0.00223491	0.0879869	0.0185717	39.3693
AT4G34390	0.00432636	0.170265	0.00826861	39.3554
AT2G25660	0.00468058	0.184083	0.036054	39.3292
AT3G08800	0.00560624	0.220442	0.00552346	39.3209
AT5G61910	0.0050946	0.200274	0.00354619	39.3111
AT5G27210	0.00559316	0.219624	0.00783488	39.2666
AT5G08630	0.00572467	0.22478	0.0132774	39.2652
AT2G20010	0.00685263	0.26894	0.039098	39.2462
AT2G16070	0.00447445	0.175578	0.00408682	39.2401
AT4G32720	0.00561722	0.220082	0.0317641	39.1799
AT5G16260	0.00525929	0.205915	0.0446672	39.1526
AT5G15920	0.00405684	0.158794	0.0125002	39.1422
AT5G15790	0.00194211	0.0760067	0.00673284	39.1362
AT3G13570	0.00440281	0.172204	0.0135089	39.1123
AT3G03090	0.00491323	0.192139	0.0252735	39.1064
AT5G18190	0.00317323	0.124047	0.00716303	39.0917
AT1G05570	0.00433787	0.169525	0.0352433	39.0802
AT3G20280	0.00402199	0.157069	0.0249907	39.0526
AT3G26040	0.00457226	0.178509	0.0475394	39.0418
AT1G55750	0.00366501	0.142872	0.0207076	38.9826
AT3G21310	0.00479581	0.186909	0.0333542	38.9734
AT5G02520	0.00400312	0.156009	0.0108639	38.9718
AT3G08840	0.00645741	0.25151	0.0162853	38.9491
AT1G24280	0.00434166	0.168922	0.0333542	38.9073
AT3G24180	0.0045805	0.178205	0.020089	38.9052
AT4G28600	0.00737969	0.28681	0.00414294	38.8648
AT2G18790	0.00475242	0.184613	0.0221448	38.8462
AT3G27670	0.00481028	0.186854	0.0217633	38.8448
AT5G27750	0.00392229	0.152037	0.034497	38.7623
AT1G30580	0.00368681	0.142897	0.0480085	38.759
AT2G40030	0.00438391	0.169796	0.0350019	38.7316
AT1G54510	0.00496783	0.192288	0.00471837	38.7066
AT5G38880	0.00425438	0.164654	0.0112607	38.7022
AT1G53310	0.00478419	0.185156	0.0259014	38.7017
AT4G09010	0.00494517	0.191366	0.00826861	38.6976
AT3G45100	0.00544389	0.210638	0.0125191	38.6925
AT1G60490	0.00482303	0.186529	0.0219263	38.6747
AT3G13320	0.00465173	0.179569	0.0154681	38.6027
AT1G63010	0.0052798	0.203722	0.0363454	38.5852
AT4G30060	0.00440183	0.169804	0.0234689	38.5757
AT3G51310	0.00671145	0.258701	0.0333162	38.5462
AT1G35510	0.00371466	0.143117	0.00599059	38.5277
AT2G28360	0.00337054	0.129649	0.00775285	38.4653
AT5G40850	0.00421509	0.162111	0.0205619	38.4598
AT3G20020	0.0046297	0.178007	0.040278	38.449
AT1G06840	0.00480766	0.184707	0.0473776	38.4193
AT5G49460	0.0044776	0.171798	0.00553088	38.3683
AT1G13800	0.00363692	0.139529	0.0217258	38.3645
AT5G63950	0.00418445	0.160388	0.0253716	38.3296
AT3G01610	0.00396064	0.151738	0.0179277	38.3113
AT3G62120	0.00666397	0.255254	0.00354619	38.3037
AT5G30510	0.00465301	0.178119	0.012069	38.2803
AT2G18100	0.00468166	0.179201	0.0212176	38.2773
AT2G38185	0.00628748	0.240605	0.0119806	38.2673
AT3G23490	0.00169586	0.0648735	0.0101536	38.254
AT3G46668	0.00586402	0.224108	0.0115349	38.2174
AT1G53850	0.00524895	0.200492	0.020134	38.1966
AT3G45870	0.00416104	0.158871	0.0377391	38.1806
AT3G59510	0.00392051	0.149651	0.0444417	38.1712
AT5G55930	0.0041951	0.16011	0.0414549	38.1659
AT5G40100	0.00521654	0.199091	0.037038	38.1653
AT5G56290	0.00400828	0.152933	0.0293315	38.1542
AT3G46680	0.00463784	0.176919	0.0249137	38.1468
AT5G02070	0.00319287	0.121741	0.0478476	38.129
AT3G13410	0.00502711	0.191672	0.00639168	38.1276
AT4G00570	0.00491946	0.187447	0.00309519	38.1032
AT4G30090	0.00502983	0.191605	0.00720008	38.0937
AT5G05730	0.00465348	0.177172	0.00826861	38.073
AT1G03550	0.00650686	0.247308	0.016843	38.0073
AT4G19670	0.00378223	0.143729	0.0133108	38.0013
AT1G04810	0.00434613	0.16513	0.0358883	37.9947
AT2G16250	0.00346422	0.131558	0.0288383	37.9761
AT5G02670	0.00539437	0.204643	0.0175961	37.9363
AT4G24910	0.00288666	0.109502	0.0468527	37.9339
AT4G22285	0.00519033	0.196465	0.0104667	37.8521
AT3G13100	0.00450461	0.170502	0.0180469	37.8505
AT5G27520	0.00425455	0.16093	0.0484053	37.8253
AT1G05790	0.00503996	0.190596	0.00479455	37.8169
AT5G20320	0.00476955	0.180181	0.00408682	37.7774
AT1G11400	0.00508791	0.192169	0.0303331	37.7698
AT3G61800	0.00517166	0.1953	0.029873	37.7634
AT3G17340	0.0065996	0.249183	0.00471837	37.7572
AT4G23860	0.00515938	0.194802	0.0493017	37.7569
AT3G56440	0.00440307	0.166173	0.0358502	37.7402
AT1G61690	0.00487159	0.183776	0.0362864	37.724
AT1G18560	0.00446291	0.16821	0.024432	37.6907
AT3G45300	0.00690981	0.260402	0.0101244	37.6858
AT3G15220	0.00433211	0.16325	0.0112941	37.6837
AT1G56500	0.00336291	0.126725	0.0135089	37.6831
AT1G11160	0.00470932	0.177364	0.00775285	37.6623
AT5G01400	0.00530816	0.199854	0.0270454	37.6503
AT2G14255	0.00391997	0.147466	0.00553088	37.6193
AT2G23700	0.00509848	0.191172	0.0169228	37.4959
AT4G27630	0.00506027	0.18968	0.0185717	37.4843
AT2G31970	0.00490127	0.183651	0.00864669	37.4702
AT2G18630	0.00513523	0.192231	0.030987	37.4337
AT2G25910	0.00467023	0.174807	0.0339583	37.4301
AT1G20230	0.0045347	0.169566	0.0059029	37.3929
AT1G27430	0.00398426	0.148905	0.0238173	37.3733
AT4G23660	0.00392768	0.146685	0.00774022	37.3464
AT3G23210	0.00177599	0.0663215	0.0130926	37.3434
AT2G44900	0.00385267	0.143802	0.0452619	37.3252
AT4G02990	0.00386764	0.144104	0.0406357	37.2589
AT2G03220	0.00332959	0.124029	0.0480965	37.2504
AT4G01400	0.00305737	0.113818	0.0138151	37.2275
AT5G24340	0.00383266	0.142643	0.023974	37.2177
AT5G50310	0.00443789	0.165057	0.0466458	37.1926
AT3G16857	0.00469926	0.174712	0.0202604	37.1785
AT3G52140	0.00413446	0.153448	0.0278453	37.1144
AT1G70630	0.00338965	0.125582	0.0329874	37.0487
AT5G57110	0.00464407	0.171966	0.00409242	37.0293
AT5G47300	0.0135201	0.499947	0.005871	36.9781
AT1G25490	0.00355545	0.131459	0.0147325	36.9741
AT3G18040	0.00574424	0.212308	0.0133307	36.9602
AT4G14210	0.00454543	0.167963	0.00309519	36.9521
AT1G08260	0.004889	0.180483	0.0178991	36.916
AT5G14230	0.00508503	0.187538	0.0317641	36.8804
AT1G61500	0.0064669	0.238478	0.0119104	36.8767
AT3G48430	0.00422018	0.155532	0.00901781	36.8543
AT1G56440	0.00813404	0.299464	0.00546735	36.8161
AT3G59290	0.00409029	0.150425	0.0356541	36.7762
AT3G48470	0.00526765	0.193666	0.0458712	36.7651
AT5G13630	0.00460032	0.169103	0.0312733	36.7588
AT1G11290	0.00293349	0.10769	0.00546735	36.7105
AT1G26180	0.00643328	0.236085	0.0485521	36.6974
AT4G15080	0.0042236	0.154969	0.0330454	36.6913
AT5G05570	0.00492382	0.180627	0.0065626	36.6843
AT3G16840	0.00533324	0.195537	0.00408682	36.6639
AT5G14090	0.00480709	0.176027	0.00546735	36.6181
AT5G21040	0.00502734	0.183872	0.0186543	36.5744
AT5G27650	0.00394405	0.144221	0.0172937	36.5667
AT3G23780	0.00500054	0.182764	0.0242792	36.5489
AT1G50510	0.00325319	0.118739	0.0435362	36.4993
AT1G50410	0.00544998	0.198767	0.0112509	36.4711
AT1G32500	0.00415729	0.1516	0.00826096	36.466
AT5G51100	0.00543284	0.198096	0.0407107	36.4626
AT4G02350	0.00474727	0.172993	0.00862184	36.4406
AT3G55610	0.00493104	0.179529	0.0206514	36.4079
AT5G56740	0.00504176	0.183515	0.00708756	36.3989
AT2G24990	0.00404388	0.147028	0.0460645	36.3581
AT3G62470	0.00428547	0.155745	0.00553088	36.3425
AT1G54350	0.00372502	0.135293	0.00549073	36.3201
AT3G62010	0.00485326	0.176191	0.00553088	36.3036
AT2G34410	0.00530315	0.192512	0.0185031	36.3014
AT4G02930	0.00312649	0.113465	0.0285887	36.2916
AT4G18905	0.00480233	0.174206	0.0135553	36.2753
AT3G01600	0.00419704	0.152034	0.0289187	36.2242
AT1G79990	0.0044814	0.162292	0.00546735	36.2145
AT1G19450	0.00379554	0.137209	0.0331965	36.15
AT4G02110	0.00328871	0.118856	0.00728821	36.1406
AT3G06930	0.00490769	0.177192	0.00718808	36.105
AT2G48110	0.00491689	0.177517	0.0261838	36.1034
AT5G58870	0.00395934	0.142936	0.0347802	36.101
AT2G20330	0.00490779	0.176881	0.0350887	36.0409
AT3G20720	0.00284817	0.102621	0.0281139	36.0305
AT4G19070	0.00442875	0.159428	0.0497002	35.9984
AT3G48750	0.00358458	0.128995	0.0355735	35.9861
AT5G36890	0.00502824	0.180405	0.0135089	35.8784
AT1G79490	0.00512655	0.183884	0.0370308	35.8689
AT1G21450	0.00530617	0.190303	0.0134453	35.8644
AT3G60350	0.00389571	0.139674	0.0108639	35.8534
AT3G19980	0.00377759	0.135388	0.0338392	35.8397
AT3G09710	0.00294108	0.105321	0.00718808	35.8105
AT5G06670	0.00426469	0.152692	0.004797	35.8037
AT2G26180	0.00420292	0.150416	0.0289682	35.7885
AT1G03545	0.00584312	0.209055	0.0135089	35.7779
AT3G05420	0.00310246	0.110942	0.00774404	35.7595
AT5G60410	0.00430516	0.153913	0.0328783	35.7508
AT5G43810	0.004505	0.161036	0.0208158	35.7461
AT2G16090	0.00671114	0.239893	0.0180469	35.7455
AT5G46510	0.00488469	0.17456	0.0444417	35.7361
AT1G01770	0.00615429	0.219859	0.0152382	35.7244
AT5G17060	0.00178723	0.0638395	0.0293693	35.7197
AT2G43770	0.00456204	0.16289	0.0147054	35.7055
AT1G60995	0.00817604	0.29177	0.0424901	35.686
AT5G35690	0.00362295	0.129227	0.024432	35.669
AT3G20290	0.0061286	0.217809	0.0497741	35.5398
AT5G17010	0.00436139	0.154781	0.00414294	35.489
AT2G39190	0.00488718	0.173059	0.0458923	35.4108
AT5G14220	0.00483609	0.17103	0.0435362	35.3654
AT4G26870	0.00507497	0.179401	0.00969243	35.3502
AT5G37010	0.00455231	0.160867	0.0301766	35.3375
AT5G52180	0.00366238	0.129382	0.0495403	35.3274
AT5G37310	0.00529341	0.186907	0.0238636	35.3093
AT5G04460	0.00556471	0.196437	0.0435216	35.3005
AT3G12260	0.004024	0.141984	0.0415157	35.2844
AT2G19380	0.00555368	0.195708	0.00774404	35.2394
AT3G43590	0.00448486	0.157941	0.0194751	35.2165
AT3G22180	0.00606425	0.213472	0.0144659	35.2017
AT5G55820	0.00426316	0.149942	0.0367549	35.1716
AT3G11560	0.00400726	0.140765	0.00409242	35.1276
AT1G60560	0.00480536	0.168717	0.0485521	35.1102
AT3G53160	0.00279414	0.0980889	0.0266678	35.1053
AT5G65540	0.00449927	0.157944	0.0423662	35.1043
AT2G45240	0.00519227	0.182025	0.040841	35.0569
AT3G59470	0.00697042	0.244336	0.00718808	35.0533
AT1G12460	0.00483201	0.169344	0.0363454	35.0462
AT4G33320	0.00422513	0.147966	0.0483273	35.0205
AT1G63520	0.00393428	0.137757	0.0470422	35.0145
AT3G17205	0.00516091	0.180529	0.0296901	34.98
AT2G40720	0.00501003	0.174936	0.00873532	34.9172
AT3G57880	0.00529821	0.184985	0.0279333	34.9146
AT3G44600	0.00314197	0.109677	0.0243258	34.9072
AT1G22620	0.00489559	0.170765	0.028833	34.8815
AT1G60420	0.00549931	0.191515	0.0465598	34.8252
AT2G32000	0.00505226	0.175889	0.022278	34.814
AT5G45030	0.00694958	0.241915	0.0150676	34.81
AT4G09970	0.00436148	0.151797	0.0252867	34.8041
AT5G53310	0.00815496	0.283741	0.037021	34.7937
AT5G03250	0.0047235	0.164341	0.0406545	34.7923
AT2G30910	0.00369144	0.128286	0.0219011	34.7524
AT1G62670	0.00243251	0.0845162	0.00928015	34.7444
AT1G68990	0.00385702	0.133989	0.00552122	34.7389
AT5G51640	0.00562622	0.195305	0.00836552	34.7133
AT2G31010	0.00416866	0.14429	0.00615755	34.6131
AT5G48830	0.00548043	0.189671	0.0431453	34.6087
AT3G05340	0.00321868	0.111388	0.0428061	34.6067
AT1G56230	0.00616975	0.213286	0.0388988	34.5696
AT5G13590	0.00584844	0.20203	0.00479455	34.5442
AT4G11400	0.00178351	0.0615975	0.0219052	34.5373
AT5G18740	0.00334566	0.115501	0.0140311	34.5226
AT1G22070	0.00402405	0.138913	0.0300638	34.5207
AT4G08330	0.0048834	0.168492	0.0241962	34.503
AT3G13222	0.00412484	0.142298	0.00873532	34.4978
AT3G59990	0.0030123	0.10374	0.00728821	34.4389
AT3G43520	0.00649665	0.223731	0.0300638	34.4379
AT3G19280	0.00440982	0.151571	0.0250492	34.3713
AT1G48410	0.00411076	0.141279	0.0322142	34.368
AT4G21270	0.00347167	0.119294	0.0375938	34.3621
AT4G14790	0.00332531	0.114241	0.0260203	34.3549
AT5G14480	0.00387901	0.13315	0.0223855	34.3257
AT1G13160	0.0044628	0.152985	0.0489695	34.28
AT5G62530	0.00383144	0.131321	0.0170624	34.2747
AT1G51965	0.00673533	0.230638	0.020134	34.243
AT2G19920	0.00392788	0.13441	0.00471909	34.2194
AT5G63840	0.00443908	0.151731	0.0180469	34.1807
AT1G06590	0.00423139	0.144607	0.0390879	34.1749
AT1G80680	0.00544752	0.186083	0.0333542	34.1592
AT1G06149	0.0035503	0.12125	0.0414483	34.152
AT3G49400	0.00376105	0.128441	0.0248186	34.1502
AT5G39710	0.00672507	0.229652	0.0189145	34.1487
AT5G12370	0.00536187	0.182986	0.00926627	34.1273
AT4G17486	0.00251962	0.0859043	0.0465588	34.0941
AT5G38070	0.00882892	0.300737	0.0344731	34.0627
AT1G53460	0.00515949	0.175733	0.0311035	34.0601
AT2G07050	0.00595309	0.202613	0.0136673	34.035
AT2G32080	0.00484879	0.164972	0.00775285	34.0233
AT1G71010	0.00443303	0.150728	0.0156776	34.001
AT5G17510	0.00456395	0.155132	0.00471837	33.9906
AT5G23890	0.00439542	0.149362	0.0470422	33.9814
AT2G20360	0.00419318	0.142379	0.00728821	33.9549
AT3G52390	0.00294476	0.0999456	0.0322432	33.9402
AT1G56085	0.00451838	0.152987	0.0296788	33.8588
AT4G13150	0.00503292	0.170285	0.0198051	33.8342
AT1G79090	0.00523234	0.176959	0.0480965	33.8203
AT1G17280	0.00472643	0.159577	0.0266483	33.7627
AT5G42140	0.00520397	0.175541	0.00397676	33.7321
AT1G34420	0.00384387	0.129216	0.0165738	33.6163
AT5G26760	0.00563662	0.189228	0.00503395	33.5712
AT2G01280	0.0054951	0.184371	0.0389635	33.5519
AT1G09020	0.00390135	0.130723	0.00546735	33.5071
AT5G43100	0.00305792	0.102462	0.0457153	33.5071
AT1G55490	0.00511659	0.171439	0.0394142	33.5064
AT1G01350	0.00553743	0.185464	0.0273469	33.4927
AT5G06160	0.00564968	0.189172	0.0343538	33.4837
AT2G43070	0.0042713	0.14259	0.0178844	33.3834
AT1G04300	0.00308187	0.102747	0.0298464	33.339
AT5G05660	0.00551131	0.183688	0.00728821	33.3292
AT1G48840	0.00512951	0.17088	0.00503395	33.3132
AT1G11790	0.00565287	0.188295	0.0444417	33.3096
AT5G42490	0.0044033	0.146452	0.0356427	33.2597
AT4G35910	0.00519568	0.172768	0.0367055	33.2522
AT3G08020	0.00389798	0.129453	0.0186645	33.2102
AT5G18980	0.00400289	0.13292	0.0479223	33.2061
AT3G30390	0.004412	0.146212	0.0111707	33.1397
AT5G44740	0.00636448	0.210804	0.0150929	33.1219
AT1G23820	0.00464912	0.153713	0.0321821	33.0629
AT1G61430	0.0066795	0.220839	0.0126944	33.0623
AT3G62300	0.0030401	0.100423	0.0499769	33.033
AT3G47910	0.00501259	0.165434	0.0119672	33.0037
AT1G54710	0.00365089	0.120481	0.0208158	33.0004
AT2G41210	0.00458535	0.151289	0.0208158	32.994
AT5G22720	0.00391932	0.129189	0.0264613	32.9622
AT1G13000	0.00327702	0.107397	0.00807316	32.7727
AT5G46560	0.00560579	0.183673	0.0447395	32.7649
AT5G14590	0.00371565	0.121688	0.00610517	32.7502
AT2G35740	0.00557107	0.182319	0.0284406	32.726
AT5G26180	0.00428996	0.140267	0.00414294	32.6966
AT4G32175	0.00542559	0.177323	0.0174844	32.6828
AT5G48960	0.00556906	0.182	0.0401644	32.6806
AT4G09670	0.00689873	0.225437	0.0347802	32.678
AT5G49110	0.00523696	0.171069	0.0135891	32.6657
AT1G27500	0.00521423	0.170301	0.0478067	32.6608
AT5G24670	0.00796772	0.260194	0.0110563	32.656
AT2G25640	0.00445	0.14517	0.0350887	32.6225
AT5G27470	0.00500154	0.163043	0.00758527	32.5985
AT4G31140	0.00638815	0.20816	0.0153082	32.5853
AT1G11870	0.00543535	0.177042	0.0129438	32.5723
AT3G18480	0.00305243	0.0991548	0.0223723	32.4839
AT5G04780	0.00385474	0.125157	0.0477033	32.4684
AT5G07630	0.00392656	0.127258	0.0132774	32.4095
AT4G18240	0.00465569	0.15072	0.0235028	32.3733
AT5G51450	0.00415719	0.134484	0.00552346	32.3497
AT1G70830	0.00411743	0.133043	0.0237073	32.3122
AT1G28320	0.00576687	0.186112	0.0229468	32.2727
AT3G55320	0.00519008	0.167377	0.0136012	32.2494
AT2G42700	0.00321256	0.103585	0.0132583	32.2438
AT3G01160	0.00437758	0.141024	0.0189259	32.2151
AT3G24515	0.00332164	0.106725	0.0338579	32.1302
AT5G50320	0.00421955	0.135267	0.017727	32.0573
AT5G27540	0.00551181	0.176446	0.0316594	32.0124
AT4G19890	0.0032234	0.103066	0.0339681	31.9742
AT3G48830	0.00438416	0.14009	0.00864669	31.9537
AT5G27380	0.0049161	0.157019	0.00765372	31.9398
AT3G24820	0.00698653	0.222966	0.0125191	31.9137
AT2G30600	0.00429977	0.136673	0.00552346	31.786
AT1G76390	0.00401309	0.127512	0.00553088	31.7741
AT2G42120	0.00713174	0.226437	0.016545	31.7506
AT5G14260	0.00559796	0.177605	0.0273469	31.7268
AT5G41680	0.00364003	0.115439	0.0414318	31.7137
AT3G55410	0.00341314	0.10819	0.0242037	31.6979
AT2G30695	0.00581291	0.184214	0.00711742	31.6906
AT5G63190	0.00374404	0.118606	0.026828	31.6786
AT5G38860	0.00429888	0.136158	0.0231105	31.6729
AT3G14460	0.00325883	0.103196	0.03995	31.6665
AT4G16130	0.00536643	0.169894	0.0266483	31.6586
AT1G26640	0.00441878	0.139872	0.0352505	31.654
AT5G51340	0.0073999	0.234196	0.0333542	31.6486
AT3G08930	0.00416103	0.131573	0.024432	31.6203
AT5G63640	0.00350662	0.110874	0.0228453	31.6184
AT5G53440	0.00443885	0.14033	0.03068	31.614
AT5G11580	0.00445355	0.140776	0.0321821	31.6098
AT4G05090	0.00337407	0.106653	0.0293693	31.6095
AT4G31070	0.00397984	0.125778	0.0284389	31.6039
AT5G19460	0.00400903	0.126344	0.0221448	31.5148
AT1G79560	0.0048992	0.154278	0.00806806	31.4905
AT5G56890	0.00460959	0.145133	0.049915	31.4849
AT5G11530	0.00552537	0.173938	0.0150676	31.4799
AT3G55270	0.00499314	0.157017	0.00354619	31.4465
AT4G14970	0.00479166	0.150662	0.0156776	31.4426
AT3G24210	0.00302339	0.0950471	0.00944089	31.4373
AT5G18750	0.00548057	0.172273	0.0378004	31.4334
AT2G25430	0.00346858	0.108837	0.022056	31.378
AT3G59920	0.00563639	0.176856	0.00718808	31.3776
AT5G57270	0.00665026	0.208325	0.019546	31.3258
AT1G48040	0.00362497	0.113551	0.0183709	31.3246
AT1G26610	0.0044359	0.138892	0.026203	31.311
AT1G30440	0.0047682	0.149006	0.00830243	31.25
AT5G46470	0.00512845	0.160184	0.00414294	31.2343
AT2G39280	0.00539969	0.168574	0.0366105	31.2191
AT1G78280	0.00517696	0.161465	0.0173928	31.1892
AT3G11290	0.00494504	0.153706	0.00727553	31.0829
AT3G49890	0.00645074	0.200486	0.00712961	31.0795
AT3G10740	0.00431403	0.134037	0.0289645	31.07
AT2G46920	0.00383137	0.119023	0.0208052	31.0655
AT1G19220	0.0040478	0.125717	0.019704	31.058
AT3G07400	0.00570985	0.177311	0.0221448	31.0535
AT1G43580	0.00389501	0.120892	0.0248507	31.0376
AT3G47680	0.00510986	0.158552	0.00503395	31.0287
AT2G26350	0.00643129	0.199498	0.0415329	31.0198
AT5G62090	0.00257061	0.0797258	0.0333542	31.0143
AT3G01720	0.00502275	0.155535	0.00414294	30.9661
AT3G45400	0.0056107	0.17351	0.045711	30.9248
AT2G45920	0.0051113	0.157964	0.00552346	30.9049
AT4G39110	0.00418591	0.129344	0.0359746	30.8999
AT1G50260	0.0046687	0.144017	0.0399207	30.8474
AT4G20850	0.00460363	0.141954	0.0135243	30.8353
AT3G05670	0.00487361	0.150273	0.0202099	30.8339
AT1G45150	0.00631622	0.194688	0.011103	30.8235
AT4G11790	0.00442032	0.136231	0.0458421	30.8192
AT5G10490	0.00282803	0.0870149	0.0440487	30.7688
AT1G10180	0.00704116	0.216147	0.0443383	30.6976
AT3G10390	0.00626212	0.192199	0.0267857	30.6923
AT5G54650	0.00456846	0.140205	0.035729	30.6898
AT1G62130	0.00425088	0.13037	0.00592996	30.6689
AT1G06220	0.00641174	0.196598	0.0178402	30.6622
AT5G57610	0.00570181	0.174265	0.0108392	30.5632
AT3G20800	0.00306503	0.0936017	0.0355735	30.5386
AT3G60740	0.00446218	0.136248	0.0302887	30.534
AT3G51350	0.00495814	0.151175	0.0261838	30.4902
AT5G65290	0.00442607	0.134914	0.0185908	30.4817
AT5G62370	0.0066893	0.203822	0.0458421	30.4698
AT5G52920	0.00506402	0.154241	0.00831281	30.4582
AT4G02010	0.00465421	0.141566	0.049915	30.4168
AT4G31200	0.00577551	0.175553	0.0350019	30.3961
AT1G68830	0.00439126	0.133396	0.0436794	30.3776
AT3G01180	0.00458985	0.139426	0.00758527	30.377
AT4G39050	0.00473616	0.143731	0.0356427	30.3477
AT3G21540	0.00386673	0.11734	0.0242792	30.3461
AT3G12690	0.0067631	0.20523	0.0273469	30.3456
AT3G49390	0.0049654	0.150483	0.00774404	30.3064
AT2G32980	0.00255755	0.0772584	0.0422949	30.2079
AT3G22470	0.00535169	0.161627	0.034497	30.2012
AT2G31300	0.00334917	0.101141	0.0369067	30.1987
AT4G28080	0.00658573	0.198828	0.0286187	30.1907
AT4G03415	0.00387511	0.116986	0.0149907	30.189
AT2G06005	0.00625016	0.188637	0.024567	30.1812
AT3G52030	0.00317148	0.0955921	0.0385146	30.1411
AT3G54760	0.00341865	0.102801	0.0256901	30.0706
AT1G11960	0.0044752	0.134567	0.0178601	30.0695
AT5G63920	0.00446274	0.134093	0.0296901	30.0472
AT3G24580	0.0044535	0.133732	0.0100643	30.0285
AT1G17690	0.00437507	0.131139	0.0157992	29.9741
AT1G69250	0.00546549	0.163821	0.016004	29.9737
AT2G36380	0.0049915	0.149559	0.00990208	29.9627
AT3G63150	0.00345582	0.10349	0.0470782	29.9467
AT2G31740	0.00410547	0.122931	0.0259588	29.9432
AT5G20960	0.00410635	0.122688	0.00542713	29.8777
AT5G13990	0.00689473	0.20562	0.042985	29.8228
AT3G16060	0.00296001	0.088106	0.0384461	29.7655
AT5G61150	0.00470113	0.139776	0.0147158	29.7325
AT1G29630	0.00636102	0.188887	0.00414294	29.6945
AT1G68300	0.00461795	0.137115	0.0474407	29.6918
AT5G62410	0.00365683	0.108396	0.0241357	29.642
AT2G44710	0.00340189	0.100837	0.0425932	29.6414
AT1G08190	0.00412407	0.122232	0.0386849	29.6387
AT5G22480	0.00491775	0.145615	0.0344641	29.6101
AT2G16910	0.00548815	0.162389	0.00908125	29.5891
AT5G26110	0.00735526	0.217612	0.00552346	29.5859
AT1G36070	0.00451636	0.133605	0.00901781	29.5824
AT3G55220	0.00267964	0.0791929	0.0132061	29.5536
AT3G30380	0.0104874	0.309931	0.00972349	29.5527
AT1G05750	0.00360876	0.106486	0.0357525	29.5077
AT3G14205	0.0046121	0.136032	0.0409262	29.4946
AT4G10030	0.00513217	0.151272	0.013951	29.4752
AT3G42860	0.00472339	0.139086	0.0117293	29.4463
AT5G45170	0.0050392	0.148351	0.0355735	29.4393
AT5G23430	0.00369237	0.108593	0.0270263	29.41
AT5G55530	0.00567295	0.166832	0.0258137	29.4083
AT1G13320	0.00506687	0.148734	0.0233367	29.3543
AT1G18910	0.00341583	0.100228	0.0454176	29.3423
AT4G34350	0.00257729	0.075613	0.0150047	29.3382
AT2G41520	0.00358528	0.105052	0.0103678	29.301
AT4G30020	0.00513463	0.150085	0.0085543	29.23
AT2G23390	0.00316455	0.0923929	0.0464501	29.1962
AT4G34910	0.00306114	0.0891445	0.0362864	29.1214
AT3G25840	0.0162083	0.471833	0.0150025	29.1105
AT3G06860	0.00413094	0.120202	0.00826861	29.0979
AT4G27120	0.00467126	0.135765	0.0206514	29.0638
AT5G60600	0.00409354	0.118826	0.0458147	29.0277
AT2G17190	0.00521099	0.151133	0.0139204	29.0028
AT3G54460	0.00463734	0.134407	0.0243258	28.9836
AT3G49170	0.00375717	0.108827	0.0194889	28.9652
AT1G30090	0.00545365	0.157714	0.0208382	28.9191
AT2G34240	0.00503914	0.145641	0.0284865	28.9021
AT2G24520	0.00377036	0.108957	0.0458897	28.8982
AT5G48530	0.00380473	0.109896	0.0318925	28.8842
AT4G26750	0.00425409	0.122828	0.0302131	28.873
AT3G19960	0.0043887	0.126637	0.0390207	28.8552
AT5G18710	0.00532505	0.153571	0.00485311	28.8393
AT1G70770	0.00486235	0.140204	0.0116187	28.8347
AT3G24190	0.00349365	0.100723	0.020134	28.8301
AT5G27610	0.00604326	0.174162	0.00541213	28.8193
AT2G27150	0.00545317	0.157052	0.00713592	28.8002
AT4G02070	0.00463768	0.133479	0.0362864	28.7814
AT5G20040	0.0055651	0.160153	0.0255247	28.7781
AT2G04030	0.00366624	0.104926	0.00928177	28.6197
AT4G01100	0.00395338	0.113085	0.0495897	28.6045
AT5G52040	0.00464257	0.132755	0.0383582	28.5952
AT5G51570	0.00487248	0.139286	0.0219263	28.5862
AT1G20930	0.00448594	0.128211	0.0355735	28.5806
AT5G21970	0.00432186	0.123521	0.0198066	28.5806
AT1G73730	0.00714265	0.204063	0.00812143	28.5697
AT3G12760	0.00464148	0.132347	0.0170591	28.514
AT1G78880	0.00532624	0.151857	0.00728821	28.5111
AT1G78882	0.00532624	0.151857	0.00728821	28.5111
AT5G24360	0.00547348	0.155751	0.01057	28.4556
AT5G23880	0.00538786	0.153285	0.00532472	28.4501
AT1G04390	0.00462822	0.131525	0.0206149	28.418
AT5G07370	0.00759013	0.2154	0.0207957	28.379
AT1G10930	0.00514639	0.145905	0.00553797	28.351
AT5G19960	0.0020834	0.0590577	0.0315677	28.3468
AT4G00590	0.0045516	0.128474	0.0418285	28.2261
AT4G02610	0.00372792	0.105183	0.0356693	28.215
AT2G28940	0.00336943	0.0949335	0.00546735	28.175
AT4G16580	0.00368784	0.103846	0.0129438	28.1591
AT1G49730	0.00450071	0.126712	0.0257777	28.1538
AT5G18525	0.00439	0.123452	0.0433935	28.1212
AT5G06780	0.00511103	0.143682	0.0359746	28.1121
AT4G08540	0.00678668	0.190728	0.037289	28.1034
AT3G09130	0.0029837	0.0838099	0.0163105	28.0893
AT3G26782	0.00632833	0.177504	0.0472375	28.0491
AT3G14630	0.00640884	0.179085	0.0355175	27.9435
AT2G36810	0.0050652	0.14152	0.0362167	27.9396
AT3G16785	0.00430817	0.120253	0.0167658	27.9128
AT4G21520	0.0120984	0.337268	0.0462262	27.877
AT3G24560	0.00432128	0.120359	0.0300523	27.8527
AT4G34310	0.00362687	0.100936	0.0292799	27.83
AT4G10550	0.0045035	0.12512	0.0063592	27.7828
AT3G12570	0.00474449	0.131772	0.0356427	27.7737
AT5G59830	0.00590002	0.163785	0.0336017	27.76
AT5G09740	0.00409402	0.113559	0.0250814	27.7378
AT2G31870	0.00388555	0.107671	0.0162841	27.7106
AT5G01770	0.00448392	0.124204	0.0261838	27.6999
AT1G70570	0.00416335	0.115174	0.00552346	27.6637
AT1G03510	0.00835561	0.231128	0.0320402	27.6614
AT1G24265	0.00420315	0.116255	0.0294701	27.659
AT2G42850	0.00246915	0.0682312	0.0285887	27.6335
AT1G50575	0.00359774	0.09936	0.034497	27.6173
AT1G80070	0.00411239	0.113532	0.0353557	27.6072
AT2G35170	0.00435741	0.120183	0.012093	27.5812
AT2G19870	0.00609001	0.167741	0.0210559	27.5436
AT4G35470	0.00428029	0.117584	0.0313169	27.4709
AT5G45370	0.00402765	0.110472	0.0384225	27.4284
AT5G44230	0.00411277	0.112803	0.0480854	27.4275
AT5G01660	0.00454774	0.124712	0.00996662	27.4228
AT4G14570	0.00504472	0.138332	0.026548	27.4211
AT1G27320	0.00590457	0.161771	0.0284991	27.3976
AT3G14110	0.00462475	0.126692	0.0289765	27.3943
AT3G09300	0.00460593	0.126095	0.0213269	27.3767
AT3G02280	0.00395174	0.108092	0.0132774	27.3529
AT2G36680	0.00393142	0.107491	0.00728821	27.3414
AT1G06560	0.00580154	0.158585	0.0339583	27.335
AT4G08690	0.0074131	0.20254	0.00683797	27.3219
AT3G06510	0.00620238	0.169298	0.0460645	27.2956
AT3G47460	0.00545132	0.148684	0.00482579	27.2748
AT3G12200	0.00243158	0.066184	0.0271249	27.2185
AT1G04050	0.00539536	0.146643	0.00471909	27.1794
AT2G22360	0.00479633	0.130344	0.0214543	27.1757
AT5G59430	0.00510248	0.138142	0.00553088	27.0735
AT1G07200	0.00246787	0.0667172	0.0359319	27.0343
AT3G59630	0.00510096	0.137687	0.0254643	26.9923
AT4G09310	0.0058967	0.159003	0.0478476	26.9648
AT4G13880	0.00404505	0.108871	0.0116995	26.9145
AT3G54300	0.00262019	0.0704332	0.0221889	26.881
AT5G64390	0.00419285	0.112625	0.0311035	26.8612
AT5G07140	0.00283234	0.0760779	0.026725	26.8604
AT4G26640	0.00390062	0.104748	0.0140027	26.8541
AT1G61250	0.00558986	0.14985	0.00718808	26.8074
AT3G61780	0.00417888	0.111868	0.0318282	26.7699
AT1G63980	0.00378573	0.101277	0.0094305	26.7524
AT5G18630	0.00683094	0.182596	0.00309519	26.7307
AT1G34120	0.00413111	0.110209	0.0230993	26.6779
AT5G12290	0.00423215	0.112889	0.0259588	26.6742
AT1G05360	0.00380932	0.101458	0.0439843	26.6341
[truncated: 1,304 more rows]

## Sheet: Table S4
Table S4
CHG hypermethylated RdDM genes in sg1
		number of reads meth/total		q value t-test	ratio
Gene name	Gene#	Col-0	sg1-1		sg1/Col
NRPD1A	AT1G63020	0.00447379	0.343628	0.0265144	76.8091
KTF1	AT5G04290	0.00417011	0.258522	0.00768704	61.9942
RDM4	AT2G30280	0.00501567	0.235765	0.0476913	47.0057
NRPD1B	AT2G40030	0.00438391	0.169796	0.0350019	38.7316
SHH1	AT1G15215	0.00769924	0.176462	0.0149204	22.9195
AGO6	AT2G32940	0.00575595	0.117612	0.024567	20.4

## Sheet: Table S5
Table S5
Primers
ChIP
gene	oligo set	FOR sequence 5'-3'	REV sequence 5'-3'
BNS	a	TGTCGTGAACAATCGACATAAC	ATCTCGCGGATGGGTTAG
BNS	b	TGAGCTTTGTTTCAGAGGGTTT	AGATCACGCCAAGTTTCAGC
BNS	c	TTCTTTGCTTTGCTTTACAGTTTAC	AAAGTGACGTATGTGTCTCCATTAC
BNS	d	GGCGGAAGTAAGTCTTGGTATG	GAGCCATACTGGTTTCTTCAGTATC
BNS	e	GAGTACGGCTGCATTGTTTCTAC	GTCGAGCAGTTGGTGAACTATC
BNS	f	AGAAGTCGGTCGCTGTAGTG	GAAACAATGCAGCCGTACTC
At2g04650	a	CGCCCGTTATCGTTCAATAC	GTATTGCTTGAGTCGTGAAAGTTG
At2g04650	b	TCTTTCCCTCTTCAAGGCATAC	CCATATCTTCGATGTGCGTCTAC
At2g04650	c	TCGTGTTGGACCTGGTGTAAG	GATTACAATGACAGGCTTGGG
At2g04650	d	GGTAGGCCCGGACATAATAC	ATTAGCCGGAACCGAAGTAG
At4g00450	a	GACTGTGGATTGGTGCTTAGAG	CAACATGCCTGGAGTTTAGTG
At4g00450	b	CCGAGGCTGTGAGAACTTATTC	ATGTTTGCGAGGTCCCTTAC
At4g00450	c	TTTCTGGATCAGCAGCCTTAG	CCATTTCCTGATCGCGTATG
At4g00450	d	TTGTTCAGCCCTCTGGATCTAC	GAAGCGTTGCTGCTTGATAG
At4g18120	a	GCCGTTGTTCCGATCATTAC	GTTTGTTTCTCCCACGAATACAG
At4g18120	b	CCGTTCTTGGCAGCAATATG	GGCCTTGTAATGCTCGCATAG
At4g18120	c	CCGAGGAGCAAGTGGTAATATG	CGGCTTGGTTACCGTTACTATC
At4g18120	d	GCGAGAACACACATCAAAGC	GATCATTTGGCCAACCAGAC
At4g19490	a	TCGATCTCCGATGCAAGTAG	CATGGAAGTCGGATCTGGTTAG
At4g19490	b	CGCCTTTGCAGGTTAAGTTAG	TGCCCTGAATGAGCACTATG
At4g19490	c	ATTCCCTCTGCCTCCATTAC	CATCCGAGCCAAGAACTGTAG
At5g35210	a	CCAAGCGTTTAAGGCAACATAC	GGGAATTGGACAAGGACATAAG
At5g35210	b	GAGTCGTCTGAGAGTGGAGATAAG	CACAGCCTCCTCTGGGATAC
At5g35210	c	GCCAGTTTGGCTGTCCTATC	CCGCTACAGCTGCATTTAAC
At5g35210	d	GCAACTCTGGGATATGCGTAAG	AGCATGAGCCAAGGCATAAG
At5g35210	e	TTTGACACTCCTGCCTGTATG	TTCGGATTGGCCCTAACTAC
At5g44800	a	TGAAGGTCTATCCGGTTCTCTATC	CCGCTGCTTACTTGGTTTAGAG
At5g44800	b	TTCAGAGATCAGAGATTTGGTAGAG	TGCAGAAGATACTCAACATTAAATACAG
At5g44800	c	AGAGCTTGGAGGAGCCTATTC	CCTTTCCCTTGTGGGATTAC
At5g44800	d	TGGCCTCGGAGATGTTTATC	GGAGCCGAGCATATCATTATC
At5g44800	e	CCATTCCACCGTTTGTGATAC	ACAGCATTGTGGCTGCTACTAC
At4g11130	a	ACGAACTCCTCCGGTTCTTAG	GAGATTTGACTTCGAGGGTAGTG
At4g11130	b	CCGAGAAGACACTTTGAGTCTAAC	TGCGGTTTCCAAACTCATAC
At4g11130	c	CAGAGCTACTTTCGCAAGATTGATGA	CAAGAACTCTAATATCTCCAGGGTGAA
At4g11130	d	AGCGAGGACACGGTAGCTTATG	CGTTAGCAGCTCCATAGTATATCATC
At3g43920	a	TTGAAAGTGTACGAGGTTGCTAAG	CAGAAGAACCCATAGCTTTGATAAG
At3g43920	b	GAGAGAATTATAACTGCGAAAGTGATC	AAGAACAGGTAACCTTGCCATG
At3g43920	c	CGTAAGCGATTCTTCTGCTATGA	CAATCCCATACCTGATTAAAAGGGAA
At3g43920	d	TGGATTGTCTGCTTCTCTCCATATG	TTCTCTCCAACTCTATGAGCTCATC
At3g43920	e	TGAGTTTTGCAAGAAGCATCTGTG	GACTCGGGATACATGAGAGCAGA
Gene expression
gene	oligo set	FOR sequence 5'-3'	REV sequence 5'-3'
At4g11130	RDR2	TGGCGAGAGATAACCGGAGGTATG	CTTCTCATCGCGATGGTTTGGATTG
At3g43920	DCL3	GCCTACTTTCGATACCTCGGAAGA	GCATACATCACAGCCTCACGATTG
At2g13431	At2g13431	CTTTTACCCAGGTGAGCAAAC	CAAGCTCTTAACGCAAATTCAAG
At3g50480	At3g50480	CTTGTGGTTTGTACTAATGGTGTCTAC	TTGTATCTCACGTGCTACCCTTAC
At4g04293	At4g04293	GACGACTACTTCACCCAACGTG	CAGAATCTACGCAAGCACTCTAATG
At5g25760	UBC	CTGCGACTCAGGGAATCTTCTAA	TTGTGCCATTGAATTGAACCC
At5g35210	At5g35210	TCAGCCTTACCCGGAAGTAG	TGCACCAAAGCTTCCTAGTG
At4g00450	At4g00450	CCGAGGCTGTGAGAACTTATTC	ATGTTTGCGAGGTCCCTTAC
At3g07610	IBM1 (total)	AAGGGTAGGCCAAAGGGTAAG	CCAACCATCCGGAAGTAGTC
At3g07610	IBM1-L	GAACTTCTATCTGACGCGGTATC	TTGATGAGGGCAACCTACAG
